# Supplementary material for: A Bayesian Inference Framework to Reconstruct Transmission Trees Using Epidemiological and Genetic Data
Source: PLoS Comput Biol. 2012 Nov 15;8(11):e1002768. doi: 10.1371/journal.pcbi.1002768 (PMC3499255; doi:10.1371/journal.pcbi.1002768)
Supplement: Data S3 — FMDV complete genomes for the 2001 dataset. (FASTA) [file pcbi.1002768.s003.fasta]

>A         
TTGAAAGGGGGCGTTAGGGTCTCATCCCTAACATGCCAACGACAGCTCCTGCGCTGCACT
CCACACCCACGTCTGTGTGTGTGTGGGGACCGCTGGACTACCGTCCACCCACTTACGGCT
GGACTCACGGCACCGCGTAGCCATTTT-AGCTGGACTGTGCGGACGAACGCCACTTGCGC
ACCCCGCGTGACTGGTTAATACTCTTACCACTTTCCGCCTACTTGGTCATTAGCGCTGCC
CTGGGCACTCCCGTTGGGGGCCGTCCGGTGCTCCACGGTTCCCACGCATGACGAACTACG
GTGATGGGGCCGCTTCGTGCGAGTTGATCGCCTGGTGTGTTTCGGCTGTCACCCAAAGCC
CACCTTTCACCCCCCCCCCAAGTTTTTACCGCCTTTCCCGGCGTTAAAGGGAGGCAACCA
CAAGCTTGCAACTGTCTTGCTCGACGATAAAGGGCTGTGACCGCAAGATGATACCGCCTT
TCCCGGCGTTAATTGGATGCAACCACAAGATGAACCTTCACCCGGAAGTAAAACGGCAAA
TTCGCCTAGTTTTGCCCGTTTTCAGGAGAAATGGGACGTCTGCGCACGAAACGCGCCGTC
GCTTGAGGAGGACTTGTACAAACACGATCTATTCAGGTTCCCACAACCGACACAAACCGT
GCAACTTGAAACTCCGCCTGGTCTTTCCAGGTCTAGAGGGGTGGCATTTTGTACTGTGCT
TGACTCCACGCTCGGTCCACTGGCGAGTGCTAGTAACAGCACTGTTGCTTCGTAGCGGAG
CATGGTGGCCGCGGGAACTCCTCCTTGGTAACAGGGACCCGCGGGGCCAAAAGCCACGTC
CTCACGGACCCACCATGTGTGCAACCCCAGCACGGCAACTTTACTGTGAAAACCACTTTA
AGGTGACACTGATACTGGTACTCAACCACTGGTGACAGGCTAAGGATGCCCTTTAGGTAC
CCTGAGGTAACACGCGACACTCGGGATCTGAGAAGGGGACTGGGGCTTCTTTAAAAGCGC
CTAGTTTAAAAAGCTTCTACGCCTGAATAGGTGACCGGAGGCCGGCACCTTTCTTTTAAA
CAACTACTTTTAATGAGCACAACTGACTGTTTCATCGCTTTGTTGCACGCTTTCAGAGAG
ATTAAAACACTGTTCTTATCACGAGCACAAGGAAAGATGGAGTTCACACTTCACAACGGT
GAGAAGAAAACATTCTACTCCAGGCCCAACAAACACGACAACTGCTGGCTGAACACCATC
CTCCAGTTGTTTAGGTACGTTGATGAACCTTTTTTCGACTGGGTCTACTACTCACCTGAG
AACCTCACACTTGATGCTATCAAACAATTGGAAGAAATTACTGGTCTCGAGCTCCACGAG
GGTGGACCACCCGCTCTCGTTATTTGGAACATTAAACACTTGCTCAACACCGGAATCGGC
ACCGCCTCGCGACCCAGCGAAGTGTGCATGGTAGACGGGACGGATATGTGTTTGGCTGAC
TTCCACGCTGGCATCTTCCTGAAAGGACAGGAACACGCTGTGTTCGCCTGCGTTACCTCC
AACGGGTGGTACGCGATTGATGACGAGGACTTTTACCCCTGGACGCCGGACCCGTCCGAC
GTTCTGGTGTTTGTCCCGTACGATCAAGAACCGCTCAACGGAGAATGGAAAGCAAAGGTT
CAGAAACGACTCAGAGGCGCCGGGCAATCCAGCCCGGCGACTGGGTCACAGAACCAGTCA
GGCAACACTGGAAGCATTATCAACAATTACTACATGCAGCAGTACCAGAACTCCATGGAC
ACGCAGCTTGGTGACAACGCTATCAGCGGAGGCTCCAACGAGGGGTCCACGGACACCACC
TCCACTCACACAACCAACACTCAGAACAATGACTGGTTTTCAAAGCTGGCCAGTTCCGCT
TTTAGCGGTCTTTTCGGCGCTCTTCTTGCTGACAAGAAAACCGAGGAGACCACTCTTCTC
GAGGACCGCATCCTCACTACCCGCAACGGACACACGACCTCGACAACCCAGTCGAGCGTT
GGAGTCACTTACGGGTACGCAACAGCTGAGGACTTTGTGAGCGGACCAAACACATCTGGG
CTTGAGACCAGGGTTGTGCAGGCAGAGCGGTTCTTTAAAACCCACTTGTTCGACTGGGTC
ACCAGTGACCCGTTTGGACGGTGCTATCTGCTGGAACTCCCAACTGACCACAAAGGTGTC
TACGGCAGCCTGACCGACTCTTATGCTTACATGAGAAACGGTTGGGATGTTGAGGTCACC
GCAGTGGGAAATCAGTTCAACGGAGGATGTCTGTTGGTGGCCATGGTGCCAGAACTTTGC
TCTATTGACAAGAGAGAGCTGTACCAGCTCACGCTCTTTCCCCACCAGTTCATCAACCCC
CGGACGAACATGACGGCGCACATCACTGTGCCCTTTGTTGGCGTCAACCGCTACGACCAG
TACAAGGTACACAAACCTTGGACCCTCGTGGTTATGGTTGTGGCCCCGCTGACTGTCAAC
ACCGAAGGTGCCCCACAGATCAAGGTCTATGCCAACATCGCCCCTACCAACGTGCACGTC
GCGGGTGAGTTCCCTTCTAAGGAAGGGATCTTCCCCGTGGCATGTAGCGACGGTTACGGT
GGTCTGGTGACCACTGACCCAAAGACGGCTGACCCCGCCTACGGGAAAGTGTTCAATCCA
CCTCGCAACATGTTGCCGGGGCGGTTCACCAACTTCCTTGATGTGGCTGAGGCGTGCCCT
ACGTTTCTGCACTTTGAGGGTGGCGTGCCGTACGTGACCACAAAGACGGACTCAGACAGG
GTGCTCGCCCAGTTTGACTTGTCTCTGGCAGCAAAGCACATGTCAAACACCTTCCTGGCA
GGTCTCGCCCAGTACTACACACAGTACAGCGGCACCATCAACCTGCACTTCATGTTCACA
GGACCCACTGACGCGAAAGCGCGTTACATGATTGCATACGCCCCCCCTGGTATGGAGCCG
CCCAAAACACCTGAGGCGGCCGCCCACTGCATTCATGCGGAGTGGGACACAGGGTTGAAT
TCAAAATTCACATTTTCAATCCCTTACCTTTCGGCGGCTGATTACGCGTACACCGCGTCT
GACGCTGCGGAGACCACAAATGTACAGGGATGGGTTTGCCTGTTTCAAATTACACACGGG
AAGGCTGACGGCGACGCACTGGTCGTTCTAGCTAGCGCCGGTAAGGACTTTGAGCTGCGT
CTGCCAGTTGACGCTCGCACGCAGACCACCTCCGCAGGTGAGTCGGCTGACCCCGTGACT
GCCACTGTTGAGAACTATGGTGGTGAGACACAGGTCCAGAGACGCCAACACACGGATGTC
TCGTTCATATTAGACAGATTTGTGAAAGTAACACCAAAAGACCAAATTAATGTGTTGGAC
CTGATGCAAACCCCTGCACACACTTTGGTAGGCGCGCTCCTCCGTACTGCCACCTACTAC
TTCGCAGATCTAGAAGTGGCAGTGAAACACGAGGGGAACCTTACCTGGGTCCCGAATGGG
GCGCCCGAGACAGCGTTGGACAACACCACCAATCCAACGGCTTACCACAAGGCACCGCTC
ACCCGGCTTGCACTGCCTTACACGGCACCGCACCGTGTCTTGGCTACTGTTTACAACGGG
AACTGCAAGTATGGCGAGATCCCCGTGACCAATGTGAGAGGTGACCTGCAAGTATTGGCC
CAAAAGGCGGCAAGAACGCTGCCTACCTCCTTCAATTACGGTGCCATCAAAGCCACTCGG
GTGACTGAACTGCTTTACCGCATGAAGAGGGCCGAAACATACTGCCCCCGGCCTCTTTTG
GCTATTCACCCAAGCGAAGCTAGACACAAACAAAAGATTGTTGCGCCTGTGAAACAGCTT
TTGAACTTTGACCTGCTCAAGTTGGCAGGAGACGTCGAGTCCAACCCTGGGCCTTTCTTC
TTCTCTGACGTCAGGTCGAATTTTTCCAAGTTGGTTGAAACCATCAACCAGATGCAGGAG
GACATGTCAACGAAACACGGACCCGACTTTAACCGGTTGGTGTCTGCATTTGAGGAACTG
GCCACTGGAGTGAAGGCTATCAGGACCGGTCTCGATGAAGCCAAACCCTGGTACAAGCTC
ATCAAGCTCTTGAGCCGCCTGTCATGCATGGCCGCTGTAGCAGCACGGTCAAAGGACCCA
GTCCTTGTGGCCATCATGCTGGCTGACACCGGCCTTGAGATTCTGGACAGTACCTTTGTC
GTGAAGAAGATCTCCGACTCGCTCTCCAGTCTCTTTCACGTGCCGGCCCCCGTCTTCAGT
TTCGGAGCCCCGATTTTGTTGGCCGGGTTGGTCAAAGTCGCCTCGAGTTTCTTCCGGTCC
ACACCCGAAGACCTTGAGAGAGCGGAGAAACAGCTCAAAGCACGTGACATCAATGACATA
TTCGCCATTCTCAAGAACGGCGAGTGGCTGGTCAAGCTGATTCTTGCCATCCGCGACTGG
ATCAAGGCATGGATCGCCTCAGAAGAAAAGTTTGTCACCATGACAGACCTGGTGCCTGGC
ATCCTTGAAAAGCAGCGGGATCTCAACGACCCAAGCAAGTACAAAGAGGCCAAGGAGTGG
CTCGACAACGCGCGCCAAGCGTGTTTGAAGAGCGGGAACATCCACATCGCAAACCTTTGC
AAAGTGGTTGCCCCAGCACCCAGCAGGTCGAGGCCCGAACCCGTGGTCGTTTGCCTCCGT
GGCAAATCGGGCCAGGGCAAGAGTTTCCTTGCGAACGTGCTTGCACAAGCAATTTCAACC
CACTTCACTGGCAGAACCGACTCAGTTTGGTACTGCCCACCTGACCCTGACCACTTCGAC
GGTTACAACCAGCAGACCGTTGTAGTAATGGATGATTTGGGCCAGAACCCCGACGGGAAG
GACTTCAAGTACTTCGCCCAAATGGTTTCAACTACGGGGTTTATCCCGCCCATGGCTTCA
CTCGAGGACAAAGGCAAACCTTTCAACAGCAAGGTCATCATCGCCACCACCAACCTGTAC
TCGGGCTTCACCCCGAGAACTATGGTGTGCCCTGACGCACTGAACCGAAGGTTCCACTTT
GACATTGACGTGAGCGCCAAGGACGGGTACAAAATTAACAACAAATTGGACATCATCAAA
GCTCTTGAAGATACCCACACCAACCCAGTGGCAATGTTTCAATACGACTGTGCCCTTCTC
AACGGCATGGCCGTTGAAATGAAGAGAATGCAACAAGATATGTTCAAGCCTCAACCGCCC
CTCCAGAACGTCTACCAGCTTGTTCAGGAGGTGATTGACCGGGTCGAGCTCCACGAGAAG
GTGTCGAGCCACCCGATTTTCAAGCAGATCTCAATTCCTTCCCAAAAGGCTGTGCTGTAC
TTTCTCATTGAGAAGGGCCAGCACGAAGCAGCAATTGAGTTCTTTGAGGGGATGGTCCAT
GACTCCATCAAGGAGGAGCTCCGGCCTCTCATCCAACAGACCTCATTTGTGAAGCGCGCT
TTTAAGCGCCTGAAGGAAAACTTTGAGATAGTTGCCCTGTGTTTGACTCTTTTGGCAAAC
ATAGTGATCATGATCCGCGAGACTCGCAAGAGACAGCAGATGGTGGATGATGCAGTGAAC
GAGTACATTGAGAAGGCAAACATCACCACGGATGACAAGACTCTTGACGAGGCGGAAAAG
AACCCTCTGGAGACCAGCGGTGCCACCACTGTTGGTTTCAGAGAGAAAACTCTCCCGGGA
CACAAGGCGGGTGATGACGTGAACTCCGAGCCCGCCAAACCCGTGGAAGAACAACCACAA
GCTGAAGGACCCTACACCGGTCCACTCGAGCGTCAAAAACCCCTGAAAGTGAGGGCCAAG
CTCCCACAGCAGGAGGGGCCCTACGCTGGTCCGATGGAGAGACAGAAACCGCTGAAAGTG
AAAGTGAAAGCCCCGGTCGTTAAGGAAGGACCTTACGAAGGACCGGTGAAGAAACCTGTC
GCTTTGAAAGTGAAAGCAAAGAACTTGATTGTCACTGAGAGTGGTGCTCCCCCGACTGAC
TTGCAAAAGATGGTCATGGGTAACACCAAGCCTGTTGAGCTCATCCTCGACGGGAAGACG
GTGGCCATCTGCTGCGCCACCGGAGTGTTTGGTACTGCCTACCTAGTTCCTCGTCATCTT
TTCGCAGAGAAGTATGACAAGATCATGTTGGACGGCAGAGCCATGACAGACAGTGACTAC
AGAGTGTTTGAGTTTGAGATTAAAGTGAAAGGACAGGACATGCTCTCAGACGCCGCTCTC
ATGGTGCTTCACCGTGGGAATCGCGTGCGGGACATCACGAAGCACTTCCGTGATGTGGCA
AGAATGAAGAAAGGCACCCCCGTCGTCGGCGTGATCAACAACGCTGATGTTGGGAGACTG
ATCTTCTCTGGTGAGGCCCTTACCTACAAGGACACTGTAGTGTGCATGGACGGAGACACC
ATGCCCGGTCTCTTCGCCTACAAAGCTGCCACCAAGGCGGGTTACTGTGGAGGAGCCGTT
CTTGCAAAGGACGGAGCCGAGACTTTCATCGTCGGCACTCACTCCGCAGGCGGCAATGGA
GTTGGATACTGCTCATGCGTTTCCAGGTCCATGCTGCTTAAAATGAAGGCACACATCGAT
CCCGAACCACACCACGAGGGATTGATAGTTGACACCAGAGATGTTGAGGAGCGCGTACAT
GTCATGCGCAAAACCAAGCTCGCACCCACCGTGGCACACGGTGTGTTTAACCCCGAATTT
GGGCCTGCCGCCTTGTCCAACAAGGACCCGCGCCTGAATGAGGGGGTTGTCCTCGATGAA
GTCATCTTCTCCAAACACAAAGAAAACACAAAGATGTCTGAGGAGGACAAAGCGCTGTTC
CGCCGCTGTGCTGCTGACTACGCGTCGCGTCTGCATAGCGTGCTGGGTACGGCAAATGCC
CCACTGAGCACTTACGAGGCAATCAAGGGCGTCGACGGACTTGACGCCATGGAACCAGAC
ACCGCGCCTGGTCTCCCCTGGGCTCTCCAGGGGAAACGCCGTGGTGCGCTCATCGACTTC
GAGAACGGCACTGTCGGACCCGAGGTTGAAGCTGCCTTGAAGCTCATGGAGAAAAGAGAG
TACAAGTTTACATGCCAGACCTTCCTGAAGGACGAGATTCGCCCGATGGAGAAGGTACGT
GCCGGCAAGACTCGCATTGTCGACGTCCTGCCCGTTGAACACATTCTTTACACTAGGATG
ATGATTGGCAGATTTTGTGCTCAAATGCACTCAAACAACGGACCGCAAATTGGCTCGGCG
GTTGGTTGTAATCCTGATGTTGATTGGCAAAGATTTGGCACGCATTTTGCTCAGTATAGA
AACGTGTGGGATGTGGACTATTCGGCCTTTGATGCCAACCACTGCAGTGACGCAATGAAC
ATCATGTTTGAGGAGGTGTTTAACACGGACTTCGGTTTCCACCCAAACGCTGAGTGGATC
CTGAAAACTCTCGTGAACACTGAACACGCCTATGAGAACAAACGCATCACTGTTGAAGGC
GGGATGCCGTCTGGTTGTTCCGCAACAAGCATCATCAACACAATTTTGAACAACATCTAC
GTGCTCTACGCCTTGCGTAGACACTATGAGGGGGTTGAGCTGGACTCTTACACCATGATC
TCCTACGGAGACGACATCGTGGTTGCAAGTGATTACGATCTGGACTTTGAGGCCCTCAAG
CCTCACTTCAAATCCCTTGGTCAAACCATTACCCCAGCTGACAAAAGCGACAAAGGTTTT
GTTCTTGGTCACTCCATTACCGATGTCACTTTCCTCAAAAGACACTTCCACATGGACTAT
GGAACTGGGTTTTACAAACCTGTGATGGCTTCGAAGACCCTCGAGGCTATCCTCTCCTTT
GCACGCCGTGGGACCATACAGGAGAAGTTGATCTCCGTGGCAGGACTCGCCGTCCACTCT
GGACCTGACGAGTACCGGCGTCTCTTTGAGCCTTTCCAGGGCCTCTTTGAGATTCCAAGC
TACAGATCACTTTACCTGCGTTGGGTGAACGCCGTGTGCGGTGACGCATAATCCCTCAGA
TGTCACAATTGGCAGAAAGACGCTGAGGCGAGTGACGCCGTAGGAGTGAAAAGTCCGAAA
GGGCTTTTT--CCCGCTTCCTATTTCAAAAAAAAAA
>K         
TTGAAAGGGGGCGTTAGGGTCTCATCCCTAACATGCCAACGACAGCTCCTGCGCTGCACT
CCACACCCACGTCTGTGTGTGTGTGGGGACCGCTGGACTACCGTCCACCCACTTACGGCT
GGACTCACGGCACCGCGTAGCCATTTT-AGCTGGACTGTGCGGACGAACGCCACTTGCGC
ACCCCGCGTGACTGGTTAATACTCTTACCACTTTCCGCCTACTTGGTCATTAGCGCTGCC
CTGGGCACTCCCGTTGGGGGCCGTCCGGTGCTCCACGGTTCCCACGCATGACGAACTACG
GTGATGGGGCCGCTTCGTGCGAGTTGATCGCCTGGTGTGTTTCGGCTGTCACCCAAAGCC
CACCTTTCACCCCCCCCCCAAGTTTTTACCGCCTTTCCCGGCGTTAAAGGGAGGCAACCA
CAAGCTTGCAACTGTCTTGCTCGACGATAAAGGGCTGTGACCGCAAGATGATACCGCCTT
TCCCGGCGTTAATTGGATGCAACCACAAGATGAACCTTCACCCGGAAGTAAAACGGCAAA
TTCGCCTAGTTTTGCCCGTTTTCAGGAGAAATGGGACGTCTGCGCACGAAACGCGCCGTC
GCTTGAGGAGGACTTGTACAAACACGATCTATTCAGGTTCCCACAACCGACACAAACCGT
GCAACTTGAAACTCCGCCTGGTCTTTCCAGGTCTAGAGGGGTGGCATTTTGTACTGTGCT
TGACTCCACGCTCGGTCCACTGGCGAGTGCTAGTAACAGCACTGTTGCTTCGTAGCGGAG
CATGGTGGCCGCGGGAACTCCTCCTTGGTAACAGGGACCCGCGGGGCCAAAAGCCACGTC
CTCACGGACCCACCATGTGTGCAACCCCAGCACGGCAACTTTACTGTGAAAACCACTTTA
AGGTGACACTGATACTGGTACTCAACCACTGGTGACAGGCTAAGGATGCCCTTTAGGTAC
CCTGAGGTAACACGCGACACTCGGGATCTGAGAAGGGGACTGGGGCTTCTTTAAAAGCGC
CTAGTTTAAAAAGCTTCTACGCCTGAATAGGTGACCGGAGGCCGGCACCTTTCTTTTAAA
CAACTACTTTTAATGAGCACAACTGACTGTTTCATCGCTTTGTTGTACGCTTTCAGAGAG
ATTAAAACACTGTTCTTATCACGAGCACAAGGAAAGATGGAGTTCACACTTCACAACGGT
GAGAAGAAAACATTCTACTCCAGGCCCAACAAACACGACAACTGCTGGCTGAACACCATC
CTCCAGTTGTTTAGGTACGTTGATGAACCTTTTTTCGACTGGGTCTACCACTCACCTGAG
AACCTCACACTTGATGCTATCAAACAATTGGAAGAAATTACTGGTCTCGAGCTCCACGAG
GGTGGACCACCCGCTCTCGTTATTTGGAACATTAAACACTTGCTCAACACCGGAATCGGC
ACCGCCTCGCGACCCAGCGAAGTGTGCATGGTAGACGGGACGGACATGTGTTTGGCTGAC
TTCCACGCTGGCATCTTCCTGAAAGGACAGGAACACGCTGTGTTCGCCTGCGTTACCTCC
AACGGGTGGTACGCGATTGATGACGAGGACTTTTACCCCTGGACGCCGGACCCGTCCGAC
GTTCTGGTGTTTGTCCCGTACGATCAAGAACCGCTCAACGGAGAATGGAAAGCAAAGGTT
CAGAAACGACTCAGAGGCGCCGGGCAATCCAGCCCGGCGACTGGGTCACAGAACCAGTCA
GGCAACACTGGAAGCATTATCAACAATTACTACATGCAGCAGTACCAGAACTCCATGGAC
ACGCAGCTTGGTGACAACGCTATTAGCGGAGGCTCCAACGAGGGGTCCACGGACACCACC
TCCACTCACACAACCAACACTCAGAACAATGACTGGTTTTCAAAGCTGGCCAGTTCCGCT
TTTAGCGGTCTTTTCGGCGCTCTTCTTGCTGACAAGAAAACCGAGGAGACCACTCTTCTC
GAGGACCGCATCCTCACTACCCGCAACGGACACACGACCTCGACAACCCAGTCGAGCGTT
GGAGTCACTTACGGGTACGCAACAGCTGAGGACTTTGTGAGCGGACCAAACACATCTGGG
CTTGAGACCAGGGTTGTGCAGGCAGAGCGGTTCTTCAAAACCCACTTGTTCGACTGGGTC
ACCAGTGACCCGTTTGGACGGTGCTATCTGCTGGAACTCCCAACTGACCACAAAGGTGTC
TACGGCAGCCTGACCGACTCTTATGCTTACATGAGAAACGGCTGGGATGTTGAGGTCACC
GCAGTGGGAAATCAGTTCAACGGAGGATGTCTGTTGGTGGCCATGGTGCCAGAACTTTGC
TCTATTGACAAGAGAGAGCTGTACCAGCTCACGCTCTTTCCCCACCAGTTCATCAACCCC
CGGACGAACATGACGGCGCACATCACTGTGCCCTTTGTTGGCGTCAACCGCTACGACCAG
TACAAGGTACACAAACCTTGGACCCTCGTGGTTATGGTTGTGGCCCCGCTGACTGTCAAC
ACCGAAGGTGCCCCACAGATCAAGGTCTACGCCAACATCGCCCCTACCAACGTGCACGTT
GCGGGTGAGTTCCCTTCTAAGGAAGGGATCTTCCCCGTGGCATGTAGCGACGGTTACGGT
GGTCTGGTGACCACTGACCCAAAGACGGCTGACCCCGCCTACGGGAAAGTGTTCAATCCA
CCTCGCAACAAGTTGCCGGGGCGGTTCACCAACTTCCTTGATGTGGCTGAGGCGTGCCCT
ACGTTTCTGCACTTTGAGGGTGGCGTGCCGTACGTGACCACAAAGACGGACTCAGACAGG
GTGCTCGCCCAGTTTGACTTGTCTCTGGCAGCAAAGCACATGTCAAACACCTTCCTGGCA
GGTCTCGCCCAGTACTACACACAGTACAGCGGCACCATCAACCTGCACTTCATGTTCACA
GGACCCACTGACGCGAAAGCGCGTTACATGATTGCATACGCCCCCCCTGGCATGGAGCCG
CCCAAAACACCTGAGGCGGCCGCCCACTGCATTCATGCGGAGTGGGACACAGGGTTGAAT
TCAAAATTCACATTTTCAATCCCTTACCTTTCGGCGGCTGATTACGCGTACACCGCGTCT
GACGCCGCGGAGACCACAAATGTACAGGGATGGGTTTGCCTGTTTCAAATTACACACGGG
AAGGCTGACGGCGACGCACTGGTCGTTCTAGCTAGCGCCGGTAAGGACTTTGAGCTGCGT
CTGCCAGTTGACGCTCGCACGCAGACCACCTCCGCAGGTGAGTCGGCTGACCCCGTGACT
GCCACTGTTGAGAACTACGGTGGTGAGACACAGGTCCAGAGACGCCAACACACGGATGTC
TCGTTCATATTAGACAGATTTGTGAAAGTAACACCAAAAGACCAAATTAATGTGTTGGAC
CTGATGCAAACCCCTGCACACACTTTGGTAGGCGCGCTCCTCCGTACTGCCACCTACTAC
TTCGCAGATCTAGAAGTGGCAGTGAAACACGAGGGGAACCTTACCTGGGTCCCGAATGGG
GCGCCCGAGACAGCGTTGGACAACACCACCAATCCAACGGCTTACCACAAGGCACCGCTC
ACCCGGCTTGCACTGCCTTACACGGCACCGCACCGTGTCTTGGCTACTGTTTACAACGGG
AACTGCAAGTATGGCGAGAGCCCCGTGACCAATGTGAGAGGTGACCTGCAAGTATTGGCC
CAAAAGGCGGCAAGAACGCTGCCTACCTCCTTCAATTACGGTGCCATCAAAGCCACTCGG
GTGACTGAACTGCTTTACCGCATGAAGAGGGCCGAAACATACTGCCCCCGGCCTCTTTTG
GCTATTCACCCAAGCGAAGCTAGACACAAACAAAAGATTGTTGCGCCTGTGAAACAGCTT
TTGAACTTTGACCTGCTCAAGTTGGCAGGAGACGTCGAGTCCAACCCTGGGCCTTTCTTC
TTCTCTGACGTCAGGTCAAATTTTTCCAAGTTGGTTGAAACCATCAACCAGATGCAGGAG
GACATGTCAACGAAACACGGACCCGACTTTAACCGGTTGGTGTCTGCATTTGAGGAACTG
GCCACTGGAGTGAAGGCTATCAGGACCGGTCTCGATGAAGCCAAACCCTGGTACAAGCTC
ATCAAGCTCTTGAGCCGCCTGTCATGCATGGCCGCTGTAGCAGCACGGTCAAAGGACCCA
GTCCTTGTGGCCATCATGCTGGCTGACACCGGCCTTGAGATTCTGGACAGTACCTTTGTC
GTGAAGAAGATCTCCGACTCGCTCTCCAGTCTCTTTCACGTGCCGGCCCCCGTCTTCAGT
TTCGGAGCCCCGATTTTGTTGGCCGGGTTGGTCAAAGTCGCCTCGAGTTTCTTCCGGTCC
ACGCCCGAAGACCTTGAGAGAGCGGAGAAACAGCTCAAAGCACGTGACATCAATGACATA
TTCGCCATTCTCAAGAACGGCGAGTGGCTGGTCAAGCTGATTCTTGCCATCCGCGACTGG
ATCAAGGCATGGATCGCCTCAGAAGAAAAGTTTGTCACCATGACAGACCTGGTGCCTGGC
ATCCTTGAAAAGCAGCGGGATCTCAACGACCCAAGCAAGTACAAAGAGGCCAAGGAGTGG
CTCGACAACGCGCGCCAAGCGTGTTTGAAGAGCGGGAACATCCACATCGCAAACCTTTGC
AAAGTGGTTGCCCCAGCACCCAGCAGGTCGAGGCCCGAACCCGTGGTCGTTTGCCTCCGT
GGCAAATCGGGCCAGGGCAAGAGTTTCCTTGCGAACGTGCTTGCACAAGCAATTTCAACC
CACTTCACTGGCAGAACCGACTCAGTTTGGTACTGCCCACCTGACCCTGACCACTTCGAC
GGTTACAACCAGCAGACCGTTGTAGTAATGGATGATTTGGGCCAGAACCCCGACGGGAAG
GACTTCAAGTACTTCGCCCAAATGGTTTCAACTACGGGGTTTATCCCGCCCATGGCTTCA
CTCGAGGACAAAGGCAAACCTTTCAACAGCAAGGTCATCATCGCCACCACCAACCTGTAC
TCGGGCTTCACCCCGAGAACTATGGTGTGCCCTGACGCACTGAACCGAAGGTTCCACTTT
GACATTGACGTGAGCGCCAAGGACGGGTACAAAATTAACAACAAATTGGACATCATCAAA
GCTCTTGAAGATACCCACACCAACCCAGTGGCAATGTTTCAATACGACTGTGCCCTTCTC
AACGGCATGGCCGTTGAAATGAAGAGAATGCAACAAGATATGTTCAAGCCTCAACCGTCC
CTCCAGAACGTCTACCAGCTTGTTCAGGAGGTGATTGACCGGGTCGAGCTCCACGAGAAG
GTGTCGAGCCACCCGATTTTCAAGCAGATCTCAATTCCTTCCCAAAAGGCTGTGCTGTAC
TTTCTCATTGAGAAGGGCCAGCACGAAGCAGCAATTGAGTTCTTTGAGGGGATGGTGCAT
GACTCCATCAAGGAGGAGCTCCGGCCTCTCATCCAACAGACCTCATTTGTGAAGCGCGCT
TTTAAGCGCCTGAAGGAAAACTTTGAGATAGTTGCCCTGTGTTTGACTCTTTTGGCAAAC
ATAGTGATCATGATCCGCGAGACTCGCAAGAGACAGCAGATGGTGGATGATGCAGTGAAC
GAGTACATTGAGAAGGCAAACATCACCACGGATGACAAGACTCTTGACGAGGCGGAAAAG
AACCCTCTGGAGACCAGCGGTGCCACCACTGTTGGTTTCAGAGAGAAAACTCTCCCGGGA
CACAAGGCGGGTGATGACGTGAACTCCGAGCCCGCCAAACCCGTGGAAGAACAACCACAA
GCTGAAGGACCCTACACCGGTCCACTCGAGCGTCAAAAACCCCTGAAAGTGAGGGCCAAG
CTCCCACAGCAGGAGGGGCCCTACGCTGGTCCGATGGAGAGACAGAAACCGCTGAAAGTG
AAAGTGAAAGCCCCGGTCGTTAAGGAAGGACCTTACGAAGGACCGGTGAAGAAACCTGTC
GCTTTGAAAGTGAAAGCAAAGAACTTGATTGTCACTGAGAGTGGTGCTCCCCCGACTGAC
TTGCAAAAGATGGTCATGGGTAACACCAAGCCTGTTGAGCTCATCCTCGACGGGAAGACG
GTGGCCATCTGCTGCGCCACCGGAGTGTTTGGTACTGCCTACCTAGTTCCTCGTCATCTT
TTCGCAGAGAAGTATGACAAGATCATGTTGGACGGCAGAGCCATGACAGACAGTGACTAC
AGAGTGTTTGAGTTTGAGATTAAAGTGAAAGGACAGGACATGCTCTCAGACGCCGCTCTC
ATGGTGCTTCACCGTGGGAATCGCGTGCGGGACATCACGAAGCACTTCCGTGATGTGGCA
AGAATGAAGAAAGGCACCCCCGTCGTCGGCGTGATCAACAACGCTGATGTTGGGAGACTG
ATCTTCTCTGGTGAGGCCCTTACCTACAAGGACATTGTAGTGTGCATGGACGGAGACACC
ATGCCCGGTCTCTTCGCCTACAAAGCTGCCACCAAGGCGGGTTACTGTGGAGGAGCCGTT
CTTGCAAAGGACGGAGCCGAGACTTTCATCGTCGGCACTCACTCCGCAGGCGGCAATGGA
GTTGGATACTGCTCATGCGTTTCCAGGTCCATGCTGCTTAAAATGAAGGCACACATCGAT
CCCGAACCACACCACGAGGGATTGATAGTTGACACCAGAGATGTTGAGGAGCGCGTACAT
GTCATGCGCAAAACCAAGCTCGCACCCACCGTGGCACACGGTGTGTTTAACCCCGAATTT
GGGCCTGCCGCCTTGTCCAACAAGGACCCGCGCCTGAATGAGGGGGTTGTCCTCGATGAA
GTCATCTTCTCCAAACACAAAGGAAACACAAAGATGTCTGAGGAGGACAAAGCGCTGTTC
CGCCGCTGTGCTGCTGACTACGCGTCGCGTCTGCATAGCGTGCTGGGTACGGCAAATGCC
CCACTGAGCACTTACGAGGCAATCAAGGGCGTCGACGGACTTGACGCCATGGAACCAGAC
ACCGCGCCTGGTCTCCCCTGGGCTCTCCAGGGGAAACGCCGTGGTGCGCTCATCGACTTC
GAGAACGGCACTGTCGGACCCGAGGTTGAAGCTGCCTTGAAGCTCATGGAGAAAAGAGAG
TACAAGTTTACATGCCAGACCTTCCTGAAGGACGAGATTCGCCCGATGGAGAAGGTACGT
GCCGGCAAGACTCGCATTGTCGACGTCCTGCCCGTTGAACACATTCTTTACACTAGGATG
ATGATTGGCAGATTTTGTGCTCAAATGCACTCAAACAACGGACCGCAAATTGGCTCGGCG
GTTGGTTGTAATCCTGATGTTGATTGGCAAAGATTTGGCACGCATTTTGCTCAGTATAGA
AACGTGTGGGATGTGGACTATTCGGCCTTTGATGCCAACCACTGCAGTGACGCAATGAAC
ATCATGTTTGAGGAGGTGTTTAACACGGACTTCGGTTTCCACCCAAACGCTGAGTGGATC
CTGAAAACTCTCGTGAACACTGAACACGCCTATGAGAACAAACGCATCACTGTTGAAGGC
GGGATGCCGTCTGGTTGTTCCGCAACAAGCATCATCAACACAATTTTGAACAACATCTAC
GTGCTCTACGCCTTGCGTAGACACTATGAGGGGGTTGAGCTGGACTCTTACACCATGATC
TCCTACGGAGACGACATCGTGGTTGCAAGTGATTACGATCTGGACTTTGAGGCCCTCAAG
CCTCACTTCAAATCCCTTGGTCAAACCATTACCCCAGCTGACAAAAGCGACAAAGGTTTT
GTTCTTGGTCACTCCATTACCGATGTCACTTTCCTCAAAAGACACTTCCACATGGACTAT
GGAACTGGGTTTTACAAACCTGTGATGGCTTCGAAGACCCTCGAGGCTATCCTCTCCTTT
GCACGCCGTGGGACCATACAGGAGAAGTTGATCTCCGTGGCAGGACTCGCCGTCCACTCT
GGACCTGACGAGTACCGGCGTCTCTTTGAGCCTTTCCAGGGCCTCTTTGAGATTCCAAGC
TACAGATCACTTTACCTGCGTTGGGTGAACGCCGTGTGCGGTGACGCATAATCCCTCAGA
TGTCACAGTTGGCAGAAAGACGCTGAGGCGAGTGACGCCGTAGGAGTGAAAAGTCCGAAA
GGGCTTTTT--CCCGCTTCCTATTTCAAAAAAAAAA
>L         
TTGAAAGGGGGCGTTAGGGTCTCATCCCTAACATGCCAACGACAGCTCCTGCGCTGCACT
CCACACCCACGTCTGTGTGTGTGTGGGGACCGCTGGACTACCGTCCACCCACTTACGGCT
GGACTCACGGCACCGCGTAGCCATTTT-AGCTGGACTGTGCGGACGAACGCCACTTGCGC
ACCCCGCGTGACTGGTTAATACTCTTACCACTTTCCGCCTACTTGGTCATTAGCGCTGCC
CTGGGCACTCCCGTTGGGGGCCGTCCGGTGCTCCACGGTTCCCACGCATGACGAACTACG
GTAATGGGGCCGCTTCGTGCGAGTTGATCGCCTGGTGTGTTTCGGCTGTCACCCAAAGCC
CACCTTTCACCCCCCCCCCAAGTTTTTACCGCCTTTCCCGGCGTTAAAGGGAGGCAACCA
CAAGCTTGCAACTGTCTTGCTCGACGATAAAGGGCTGTGACCGCAAGATGATACCGCCTT
TCCCGGCGTTAATTGGATGCAACCACAAGATGAACCTTCACCCGGAAGTAAAACGGCAAA
TTCGCCTAGTTTTGCCCGTTTTCAGGAGAAATGGGACGTCTGCGCACGAAACGCGCCGTC
GCTTGAGGAGGACTTGTACAAACACGATCTATTCAGGTTCCCACAACCGACACAAACCGT
GCAACTTGAAACTCCGCCTGGTCTTTCCAGGTCTAGAGGGGTGGCATTTTGTACTGTGCT
TGACTCCACGCTCGGTCCACTGGCGAGTACTAGTAACAGCACTGTTGCTTCGTAGCGGAG
CATGGTGGCCGCGGGAACTCCTCCTTGGTAACAGGGACCCGCGGGGCCAAAAGCCACGTC
CTCACGGACCCACCATGTGTGCAACCCCAGCACGGCAACTTTACTGTGAAAACCACTTTA
AGGTGACACTGATACTGGTACTCAACCACTGGTGACAGGCTAAGGATGCCCTTTAGGTAC
CCTGAGGTAACACGCGACACTCGGGATCTGAGAAGGGGACTGGGGCTTCTTTAAAAGCGC
CTAGTTTAAAAAGCTTCTACGCCTGAATAGGTGACCGGAGGCCGGCACCTTTCTTTTAAA
CAACTACTTTTAATGAGCACAACTGACTGTTTCATCGCTTTGTTGTACGCTTTCAGAGAG
ATTAAAACACTGTTCTTATCACGAGCACAAGGAAAGATGGAGTTCACACTTCACAACGGT
GAGAAGAAAACATTCTACTCCAGGCCCAACAAACACGACAACTGCTGGCTGAACACCATC
CTCCAGTTGTTTAGGTACGTTGATGAACCTTTTTTCGACTGGGTCTACCACTCACCTGAG
AACCTCACACTTGATGCTATCAAACAATTGGAAGAAATTACTGGTCTCGAGCTCCACGAG
GGTGGACCACCCGCTCTCGTTATTTGGAACATTAAACACTTGCTCAACACCGGAATCGGC
ACCGCCTCGCGACCCAGCGAAGTGTGCATGGTAGACGGGACGGACATGTGTTTGGCTGAC
TTCCACGCTGGCATCTTCCTGAAAGGACAGGAACACGCTGTGTTCGCCTGCGTTACCTCC
AACGGGTGGTACGCGATTGATGACGAGGACTTTTACCCCTGGACGCCGGACCCGTCCGAC
GTTCTGGTGTTTGTCCCGTACGATCAAGAACCGCTCAACGGAGAATGGAAAGCAAAGGTT
CAGAAACGACTCAGAGGCGCCGGGCAATCCAGCCCGGCGACTGGGTCACAGAACCAGTCA
GGCAACACTGGAAGCATTATCAACAATTACTACATGCAGCAGTACCAGAACTCCATGGAC
ACGCAGCTTGGTGACAACGCTATTAGCGGAGGCTCCAACGAGGGGTCCACGGACACCACC
TCCACTCACACAACCAACACTCAGAACAATGACTGGTTTTCAAAGCTGGCCAGTTCCGCT
TTTAGCGGTCTTTTCGGCGCTCTTCTTGCTGACAAGAAAACCGAGGAGACCACTCTTCTC
GAGGACCGCATCCTCACTACCCGCAACGGACACACGACCTCGACAACCCAGTCGAGCGTT
GGAGTCACTTACGGGTACGCAACAGCTGAGGACTTTGTGAGCGGACCAAACACATCTGGG
CTTGAGACCAGGGTTGTGCAGGCAGAGCGGTTCTTCAAAACCCACTTGTTCGACTGGGTC
ACCAGTGACCCGTTTGGACGGTGCTATCTGCTGGAACTCCCAACTGACCACAAAGGTGTC
TACGGCAGCCTGACCGACTCTTATGCTTACATGAGAAACGGCTGGGATGTTGAGGTCACC
GCAGTGGGAAATCAGTTCAACGGAGGATGTCTGTTGGTGGCCATGGTGCCAGAACTTTGC
TCTATTGACAAGAGAGAGCTGTACCAGCTCACGCTCTTTCCCCACCAGTTCATCAACCCC
CGGACGAACATGACGGCGCACATCACTGTGCCCTTTGTTGGCGTCAACCGCTACGACCAG
TACAAGGTACACAAACCTTGGACCCTCGTGGTTATGGTTGTGGCCCCGCTGACTGTCAAC
ACCGAAGGTGCCCCACAGATCAAGGTCTATGCCAACATCGCCCCTACCAACGTGCACGTT
GCGGGTGAGTTCCCTTCTAAAGAAGGGATCTTCCCCGTGGCATGTAGCGACGGCTACGGT
GGTCTGGTGACCACTGACCCAAAGACGGCTGACCCCGCCTACGGGAAAGTGTTCAATCCA
CCTCGCAACAAGTTGCCGGGGCGGTTCACCAACTTCCTTGATGTGGCTGAGGCGTGCCCT
ACGTTTCTGCACTTTGAGGGTGGCGTGCCGTACGTGACCACAAAGACGGACTCAGACAGG
GTGCTCGCCCAGTTTGACTTGTCTCTGGCAGCAAAGCACATGTCAAACACCTTCCTGGCA
GGTCTCGCCCAGTACTACACACAGTATAGCGGCACCATCAACCTGCACTTCATGTTCACA
GGACCCACTGACGCGAAAGCGCGTTACATGATTGCATACGCCCCCCCTGGCATGGAGCCG
CCCAAAACACCTGAGGCGGCCGCCCACTGCATTCATGCGGAGTGGGACACAGGGTTGAAT
TCAAAATTCACATTTTCAATCCCTTACCTTTCGGCGGCTGATTACGCGTACACCGCGTCT
GACGCCGCGGAGACCACAAATGTACAGGGATGGGTTTGCCTGTTTCAAATTACACACGGG
AAGGCTGACGGCGACGCACTGGTCGTTCTAGCTAGCGCCGGTAAGGACTTTGAGCTGCGT
CTGCCAGTTGACGCTCGCACGCAGACCACCTCCGCAGGTGAGTCGGCTGACCCCGTGACT
GCCACTGTTGAGAACTACGGTGGTGAGACACAGGTCCAGAGACGCCAACACACGGATGTC
TCGTTCATATTAGACAGATTTGTGAAAGTAACACCAAAAGACCAAATTAATGTGTTGGAC
CTGATGCAAACCCCTGCACACACTTTGGTAGGCGCGCTCCTCCGTACTGCCACCTACTAC
TTCGCAGATCTAGAAGTGGCAGTGAAACACGAGGGGAACCTTACCTGGGTCCCGAATGGG
GCGCCCGAGACAGCGTTGGACAACACCACCAATCCAACGGCTTACCACAAGGCACCGCTC
ACCCGGCTTGCACTGCCTTACACGGCACCGCACCGTGTCTTGGCTACTGTTTACAACGGG
AACTGCAAGTATGGCGAGAGCCCCGTGACCAATGTGAGAGGTGACCTGCAAGTATTGGCT
CAAAAGGCGGCAAGAACGCTGCCTACCTCCTTCAATTACGGTGCCATCAAAGCCACTCGG
GTGACTGAACTGCTTTACCGCATGAAGAGGGCCGAAACATACTGCCCCCGGCCTCTTTTG
GCTATTCACCCAAGCGAAGCTAGACACAAACAAAAGATTGTTGCGCCTGTGAAACAGCTT
TTGAACTTTGACCTGCTCAAGTTGGCAGGAGACGTCGAGTCCAACCCTGGGCCTTTCTTC
TTCTCTGACGTCAGGTCAAATTTTTCCAAGTTGGTTGAAACCATCAACCAGATGCAGGAG
GACATGTCAACGAAACACGGACCCGACTTTAACCGGTTGGTGTCTGCATTTGAGGAACTG
GCCACTGGAGTGAAGGCTATCAGGACCGGTCTCGATGAAGCCAAACCCTGGTACAAGCTC
ATCAAGCTCTTGAGCCGCCTGTCATGCATGGCCGCTGTAGCAGCACGGTCAAAGGACCCA
GTCCTTGTGGCCATCATGCTGGCTGACACCGGCCTTGAGATTCTGGACAGTACCTTTGTC
GTGAAGAAGGTCTCCGACTCGCTCTCCAGTCTCTTTCACGTGCCGGCCCCCGTCTTCAGT
TTCGGAGCCCCGATTTTGTTGGCCGGGTTGGTCAAAGTCGCCTCGAGTTTCTTCCGGTCC
ACGCCCGAAGACCTTGAGAGAGCGGAGAAACAGCTCAAAGCACGTGACATCAATGACATA
TTCGCCATTCTCAAGAACGGCGAGTGGCTGGTCAAGCTGATTCTTGCCATCCGCGACTGG
ATCAAGGCATGGATCGCCTCAGAAGAAAAGTTTGTCACCATGACAGACCTGGTGCCTGGC
ATCCTTGAAAAGCAGCGGGATCTCAACGACCCAAGCAAGTACAAAGAGGCCAAGGAGTGG
CTCGACAACGCGCGCCAAGCGTGTTTGAAGAGCGGGAACATCCACATCGCAAACCTTTGC
AAAGTGGTTGCCCCAGCACCCAGCAGGTCGAGGCCCGAACCCGTGGTCGTTTGCCTCCGT
GGCAAATCGGGCCAGGGCAAGAGTTTCCTTGCGAACGTGCTTGCACAAGCAATTTCAACC
CACTTCACTGGCAGAACCGACTCAGTTTGGTACTGCCCACCTGACCCTGACCACTTCGAC
GGTTACAACCAGCAGACCGTTGTAGTAATGGATGATTTGGGCCAGAACCCCGACGGGAAG
GACTTCAAGTACTTCGCCCAAATGGTTTCAACTACGGGGTTTATCCCGCCCATGGCTTCA
CTCGAGGACAAAGGCAAACCTTTCAACAGCAAGGTCATCATCGCCACCACCAACCTGTAC
TCGGGCTTCACCCCGAGAACTATGGTGTGCCCTGACGCACTGAACCGAAGGTTCCACTTT
GACATTGACGTGAGCGCCAAGGACGGGTACAAAATTAACAACAAATTGGACATCATCAAA
GCTCTTGAAGATACCCACACCAACCCAGTGGCAATGTTTCAATACGACTGTGCCCTTCTC
AACGGCATGGCCGTTGAAATGAAGAGAATGCAACAAGATATGTTCAAGCCTCAACCGTCC
CTCCAGAACGTCTACCAGCTTGTTCAGGAGGTGATTGACCGGGTCGAGCTCCACGAGAAG
GTGTCGAGCCACCCGATTTTCAAGCAGATCTCAATTCCTTCCCAAAAGGCTGTGCTGTAC
TTTCTCATTGAGAAGGGCCAGCACGAAGCAGCAATTGAGTTCTTTGAGGGGATGGTGCAT
GACTCCATCAAGGAGGAGCTCCGGCCTCTCATCCAACAGACCTCATTTGTGAAGCGCGCT
TTTAAGCGCCTGAAGGAAAACTTTGAGATAGTTGCCCTGTGTTTGACTCTTTTGGCAAAC
ATAGTGATCATGATCCGCGAGACTCGCAAGAGACAGCAGATGGTGGATGATGCAGTGAAC
GAGTACATTGAGAAGGCAAACATCACCACGGATGACAAGACTCTTGACGAGGCGGAAAAG
AACCCTCTGGAGACCAGCGGTGCCACCACTGTTGGTTTCAGAGAGAAAACTCTCCCGGGA
CACAAGGCGGGTGATGACGTGAACTCCGAGCCCGCCAAACCCGTGGAAGAACAACCACAA
GCTGAAGGACCCTACACCGGTCCACTCGAGCGTCAAAAACCCCTGAAAGTGAGGGCCAAG
CTCCCACAGCAGGAGGGGCCCTACGCTGGTCCGATGGAGAGACAGAAACCGCTGAAAGTG
AAAGTGAAAGCCCCGGTCGTTAAGGAAGGACCTTACGAAGGACCGGTGAAGAAACCTGTC
GCTTTGAAAGTGAAAGCAAAGAACTTGATTGTCACTGAGAGTGGTGCTCCCCCGACTGAC
TTGCAAAAGATGGTCATGGGTAACACCAAGCCTGTTGAGCTCATCCTCGACGGGAAGACG
GTGGCCATCTGCTGCGCCACCGGAGTGTTTGGTACTGCCTACCTAGTTCCTCGTCATCTT
TTCGCAGAGAAGTATGACAAGATCATGTTGGACGGCAGAGCCATGACAGACAGTGACTAC
AGAGTGTTTGAGTTTGAGATTAAAGTGAAAGGACAGGACATGCTCTCAGACGCCGCTCTC
ATGGTGCTTCACCGTGGGAATCGCGTGCGGGACATCACGAAGCACTTCCGTGATGTGGCA
AGAATGAAGAAAGGCACCCCCGTCGTCGGCGTGATCAACAACGCTGATGTTGGGAGACTG
ATCTTCTCTGGTGAGGCCCTTACCTACAAGGACATTGTAGTGTGCATGGACGGAGACACC
ATGCCCGGTCTCTTCGCCTACAAAGCTGCCACCAAGGCGGGTTACTGTGGAGGAGCCGTT
CTTGCAAAGGACGGAGCCGAGACTTTCATCGTCGGCACTCACTCCGCAGGCGGCAATGGA
GTTGGATACTGCTCATGCGTTTCCAGGTCCATGCTGCTTAAAATGAAGGCACACATCGAT
CCCGAACCACACCACGAGGGATTGATAGTTGACACCAGAGATGTTGAGGAGCGCGTACAT
GTCATGCGCAAAACCAAGCTCGCACCCACCGTGGCACACGGTGTGTTTAACCCCGAATTT
GGGCCTGCCGCCTTGTCCAACAAGGACCCGCGCCTGAATGAGGGGGTTGTCCTCGATGAA
GTCATCTTCTCCAAACACAAAGGAAACACAAAGATGTCTGAGGAGGACAAAGCGCTGTTC
CGCCGCTGTGCTGCTGACTACGCGTCGCGTCTGCATAGCGTGCTGGGTACGGCAAATGCC
CCACTGAGCACTTACGAGGCAATCAAGGGCGTCGACGGACTTGACGCCATGGAACCAGAC
ACCGCGCCTGGTCTCCCCTGGGCTCTCCAGGGGAAACGCCGTGGTGCGCTCATCGACTTC
GAGAACGGCACTGTCGGACCCGAGGTTGAAGCTGCCTTGAAGCTCATGGAGAAAAGAGAG
TACAAGTTTACATGCCAGACCTTCCTGAAGGACGAGATTCGCCCGATGGAGAAGGTACGT
GCCGGCAAGACTCGCATTGTCGACGTCCTGCCCGTTGAACACATTCTTTACACTAGGATG
ATGATTGGCAGATTTTGTGCTCAAATGCACTCAAACAACGGACCGCAAATTGGCTCGGCG
GTTGGTTGTAATCCTGATGTTGATTGGCAAAGATTTGGCACGCATTTTGCTCAGTATAGA
AACGTGTGGGATGTGGACTATTCGGCCTTTGATGCCAACCACTGCAGTGACGCAATGAAC
ATCATGTTTGAGGAGGTGTTTAACACGGACTTCGGTTTCCACCCAAACGCTGAGTGGATC
CTGAAAACTCTCGTGAACACTGAACACGCCTATGAGAACAAACGCATCACTGTTGAAGGC
GGGATGCCGTCTGGTTGTTCCGCAACAAGCATCATCAACACAATTTTGAACAACATCTAC
GTGCTCTACGCCTTGCGTAGACACTATGAGGGGGTTGAGCTGGACTCTTACACCATGATC
TCCTACGGAGACGACATCGTGGTTGCAAGTGATTACGATCTGGACTTTGAGGCCCTCAAG
CCTCACTTCAAATCCCTTGGTCAAACCATTACCCCAGCTGACAAAAGCGACAAAGGTTTT
GTTCTTGGTCACTCCATTACCGATGTCACTTTCCTCAAAAGACACTTCCACATGGACTAT
GGAACTGGGTTTTACAAACCTGTGATGGCTTCGAAGACCCTCGAGGCTATCCTCTCCTTT
GCACGCCGTGGGACCATACAGGAGAAGTTGATCTCCGTGGCAGGACTCGCCGTCCACTCT
GGACCTGACGAGTACCGGCGTCTCTTTGAGCCTTTCCAGGGCCTCTTTGAGATTCCAAGC
TACAGATCACTTTACCTGCGTTGGGTGAACGCCGTGTGCGGTGACGCATAATCCCTCAGA
TGTCACAGTTGGCAGAAAGACGCTGAGGCGAGTGACGCCGTAGGAGTGAAAAGTCCGAAA
GGGCTTTTTT-CCCGCTTCCTATTTCAAAAAAAAAA
>N         
TTGAAAGGGGGCGTTAGGGTCTCATCCCTAACATGCCAACGACAGCTCCTGCGCTGCACT
CCACACCCACGTCTGTGTGTGTGTGGGGACCGCTGGACTATCGTCCACCCACTTACGGCT
GGACTCACGGCACCGCGTAGCCATTTT-AGCTGGACTGTGCGGACGAACGCCACTTGCGC
ACCCCGCGTGACTGGTTAATACTCTTACCACTTTCCGCCTACTTGGTCATTAGCGCTGCC
CTGGGCACTCCCGTTGGGGGCCGTCCGGTGCTCCACGGTTCCCACGCATGACGAACTACG
GTGATGGGGCCGCTTCGTGCGAGTTGATCGCCTGGTGTGTTTCGGCTGTCACCCAAAGCC
CACCTTTCACCCCCCCCCCAAGTTTTTACCGCCTTTCCCGGCGTTAAAGGGAGGCAACCA
CAAGCTTGCAACTGTCTTGCTCGACGATAAAGGGCTGTGACCGCAAGATGATACCGCCTT
TCCCGGCGTTAATTGGATGCAACCACAAGATGAACCTTCACCCGGAAGTAAAACGGCAAA
TTCGCCTAGTTTTGCCCGTTTTCAGGAGAAATGGGACGTCTGCGCACGAAACGCGCCGTC
GCTTGAGGAGGACTTGTACAAACACGATCTATTCAGGTTCCCACAACCGACACAAACCGT
GCAACTTGAAACTCCGCCTGGTCTTTCCAGGTCTAGAGGGGTGGCATTTTGTACTGTGCT
TGACTCCACGCTCGGTCCACTGGCGAGTGCTAGTAACAGCACTGTTGCTTCGTAGCGGAG
CATGGTGGCCGCGGGAACTCCTCCTTGGTAACAGGGACCCGCGGGGCCAAAAGCCACGTC
CTCACGGACCCACCATGTGTGCAACCCCAGCACGGCAACTTTACTGTGAAAACCACTTTA
AGGTGACACTGATACTGGTACTCAACCACTGGTGACAGGCTAAGGATGCCCTTTAGGTAC
CCTGAGGTAACACGCGACACTCGGGATCTGAGAAGGGGACTGGGGCTTCTTTAAAAGCGC
CTAGTTTAAAAAGCTTCTACGCCTGAATAGGTGACCGGAGGCCGGCACCTTTCTTTTAAA
CAACTACTTTTAATGAGCACAACTGACTGTTTCATCGCTTTGTTGCACGCTTTCAGAGAG
ATTAAAACACTGTTCTTATCACGAGCACAAGGAAAGATGGAGTTCACACTTCACAACGGT
GAGAAGAAAACATTCTACTCCAGGCCCAACAAACACGACAACTGCTGGCTGAACACCATC
CTCCAGTTGTTTAGGTACGTTGATGAACCTTTTTTCGACTGGGTCTACTACTCACCTGAG
AACCTCACACTTGATGCTATCAAACAATTGGAAGAAATTACTGGTCTCGAGCTCCACGAG
GGTGGACCACCCGCTCTCGTTATTTGGAACATTAAACACTTGCTCAACACCGGAATCGGC
ACCGCCTCGCGACCCAGCGAAGTGTGCATGGTAGACGGGACGGATATGTGTTTGGCTGAC
TTCCACGCTGGCATCTTCCTGAAAGGACAGGAACACGCTGTGTTCGCCTGCGTTACCTCC
AACGGGTGGTACGCGATTGATGACGAGGACTTTTACCCCTGGACGCCGGACCCGTCCGAC
GTTCTGGTGTTTGTCCCGTACGATCAAGAACCGCTCAACGGAGAATGGAAAGCAAAGGTT
CAGAAACGACTCAGAGGCGCCGGGCAATCCAGCCCGGCGACTGGGTCACAGAACCAGTCA
GGCAACACTGGAAGCATTATCAACAATTACTACATGCAGCAGTACCAGAACTCCATGGAC
ACGCAGCTTGGTGACAACGCTATCAGCGGAGGCTCCAACGAGGGGTCCACGGACACCACC
TCCACTCACACAACCAACACTCAGAACAATGACTGGTTTTCAAAGCTGGCCAGTTCCGCT
TTTAGCGGTCTTTTCGGCGCTCTTCTTGCTGACAAGAAAACCGAGGAGACCACTCTTCTC
GAGGACCGCATCCTCACTACCCGCAACGGACACACGACCTCGACAACCCAGTCGAGCGTT
GGAGTCACTTACGGGTACGCAACAGCTGAGGACTTTGTGAGCGGACCAAACACATCTGGG
CTTGAGACCAGGGTTGTGCAGGCAGAGCGGTTCTTTAAAACCCACTTGTTCGACTGGGTC
ACCAGTGACCCGTTTGGACGGTGCTATCTGCTGGAACTCCCAACTGACCACAAAGGTGTC
TACGGCAGCCTGACCGACTCTTATGCTTACATGAGAAACGGTTGGGATGTTGAGGTCACC
GCAGTGGGAAATCAGTTCAACGGAGGATGTCTGTTGGTGGCCATGGTGCCAGAACTTTGC
TCTATTGACAAGAGAGAGCTGTACCAGCTCACGCTCTTTCCCCACCAGTTCATCAACCCC
CGGACGAACATGACGGCGCACATCACTGTGCCCTTTGTTGGCGTCAACCGCTACGACCAG
TACAAGGTACACAAACCTTGGACCCTCGTGGTTATGGTTGTGGCCCCGCTGACTGTCAAC
ACCGAAGGTGCCCCACAGATCAAGGTCTATGCCAACATCGCCCCTACCAACGTGCACGTC
GCGGGTGAGTTCCCTTCTAAGGAAGGGATCTTCCCCGTGGCATGTAGCGACGGTTACGGT
GGTCTGGTGACCACTGACCCAAAGACGGCTGACCCCGCCTACGGGAAAGTGTTCAATCCA
CCTCGCAACATGTTGCCGGGGCGGTTCACCAACTTCCTTGATGTGGCTGAGGCGTGCCCT
ACGTTTCTGCACTTTGAGGGTGGCGTGCCGTACGTGACCACAAAGACGGACTCAGACAGG
GTGCTCGCCCAGTTTGACTTGTCTCTGGCAGCAAAGCACATGTCAAACACCTTCCTGGCA
GGTCTCGCCCAGTACTACACACAGTACAGCGGCACCATCAACCTGCACTTCATGTTCACA
GGACCCACTGACGCGAAAGCGCGTTACATGATTGCATACGCCCCCCCTGGTATGGAGCCG
CCCAAAACACCTGAGGCGGCCGCCCACTGCATTCATGCGGAGTGGGACACAGGGTTGAAT
TCAAAATTCACATTTTCAATCCCTTACCTTTCGGCGGCTGATTACGCGTACACCGCGTCT
GACGCTGCGGAGACCACAAATGTACAGGGATGGGTTTGCCTGTTTCAAATTACACACGGG
AAGGCTGACGGCGACGCACTGGTCGTTCTAGCTAGCGCCGGTAAGGACTTTGAGCTGCGT
CTGCCAGTTGACGCTCGCACGCAGACCACCTCCGCAGGTGAGTCGGCTGACCCCGTGACT
GCCACTGTTGAGAACTATGGTGGTGAGACACAGGTCCAGAGACGCCAACACACGGATGTC
TCATTCATATTAGACAGATTTGTGAAAGTAACACCAAAAGACCAAATTAATGTGTTGGAC
CTGATGCAAACCCCTGCACACACTTTGGTAGGCGCGCTCCTCCGTACTGCCACCTACTAC
TTCGCAGATCTAGAAGTGGCAGTGAAACACGAGGGGAACCTTACCTGGGTCCCGAATGGG
GCGCCCGAGACAGCGTTGGACAACACCACCAATCCAACGGCTTACCACAAGGCACCGCTC
ACCCGGCTTGCACTGCCTTACACGGCACCGCACCGTGTCTTGGCTACTGTTTACAACGGG
AACTGCAAGTATGGCGAGATCCCCGTGACCAATGTGAGAGGTGACCTGCAAGTATTGGCC
CAAAAGGCGGCAAGAACGCTGCCTACCTCCTTCAATTACGGTGCCATCAAAGCCACTCGG
GTGACTGAACTGCTTTACCGCATGAAGAGGGCCGAAACATACTGCCCCCGGCCTCTTTTG
GCTATTCACCCAAGCGAAGCTAGACACAAACAAAAGATTGTTGCGCCTGTGAAACAGCTT
TTGAACTTTGACCTGCTCAAGTTGGCAGGAGACGTCGAGTCCAACCCTGGGCCTTTCTTC
TTCTCTGACGTCAGGTCGAATTTTTCCAAGTTGGTTGAAACCATCAACCAGATGCAGGAG
GACATGTCAACGAAACACGGACCCGACTTTAACCGGTTGGTGTCTGCATTTGAGGAACTG
GCCACTGGAGTGAAGGCTATCAGGACCGGTCTCGATGAAGCCAAACCCTGGTACAAGCTC
ATCAAGCTCTTGAGCCGCCTGTCATGCATGGCCGCTGTAGCAGCACGGTCAAAGGACCCA
GTCCTTGTGGCCATCATGCTGGCTGACACCGGCCTTGAGATTCTGGACAGTACCTTTGTC
GTGAAGAAGATCTCCGACTCGCTCTCCAGTCTCTTTCACGTGCCGGCCCCCGTCTTCAGT
TTCGGAGCCCCGATTTTGTTGGCCGGGTTGGTCAAAGTCGCCTCGAGTTTCTTCCGGTCC
ACACCCGAAGACCTTGAGAGAGCGGAGAAACAGCTCAAAGCACGTGACATCAATGACATA
TTCGCCATTCTCAAGAACGGCGAGTGGCTGGTCAAGCTGATTCTTGCCATCCGCGACTGG
ATCAAGGCATGGATCGCCTCAGAAGAAAAGTTTGTCACCATGACAGACCTGGTGCCTGGC
ATCCTTGAAAAGCAGCGGGATCTCAACGACCCAAGCAAGTACAAAGAGGCCAAGGAGTGG
CTCGACAACGCGCGCCAAGCGTGTTTGAAGAGCGGGAACATCCACATCGCAAACCTTTGC
AAAGTGGTTGCCCCAGCACCCAGCAGGTCGAGGCCCGAACCCGTGGTCGTTTGCCTCCGT
GGCAAATCGGGCCAGGGCAAGAGTTTCCTTGCGAACGTGCTTGCACAAGCAATTTCAACC
CACTTCACTGGCAGAACCGACTCAGTTTGGTACTGCCCACCTGACCCTGACCACTTCGAC
GGTTACAACCAGCAGACCGTTGTAGTAATGGATGATTTGGGCCAGAACCCCGACGGGAAG
GACTTCAAGTACTTCGCCCAAATGGTTTCAACTACGGGGTTTATCCCGCCCATGGCTTCA
CTCGAGGACAAAGGCAAACCTTTCAACAGCAAGGTCATCATCGCCACCACCAATCTGTAC
TCGGGCTTCACCCCGAGAACTATGGTGTGCCCTGACGCACTGAACCGAAGGTTCCACTTT
GACATTGACGTGAGCGCCAAGGACGGGTACAAAATTAACAACAAATTGGACATCATCAAA
GCTCTTGAAGATACCCACACCAACCCAGTGGCAATGTTTCAATACGACTGTGCCCTTCTC
AACGGCATGGCCGTTGAAATGAAGAGAATGCAACAAGATATGTTCAAGCCTCAACCGCCC
CTCCAGAACGTCTACCAGCTTGTTCAGGAGGTGATTGACCGGGTCGAGCTCCACGAGAAG
GTGTCGAGCCACCCGATTTTCAAGCAGATCTCAATTCCTTCCCAAAAGGCTGTGCTGTAC
TTTCTCATTGAGAAGGGCCAGCACGAAGCAGCAATTGAGTTCTTTGAGGGGATGGTCCAT
GACTCCATCAAGGAGGAGCTCCGGCCTCTCATCCAACAGACCTCATTTGTGAAGCGCGCT
TTTAAGCGCCTGAAGGAAAACTTTGAGATAGTTGCCCTGTGTTTGACTCTTTTGGCAAAC
ATAGTGATCATGATCCGCGAGACTCGCAAGAGACAGCAGATGGTGGATGATGCAGTGAAC
GAGTACATTGAGAAGGCAAACATCACCACGGATGACAAGACTCTTGACGAGGCGGAAAAG
AACCCTCTGGAGACCAGCGGTGCCACCACTGTTGGTTTCAGAGAGAAAACTCTCCCGGGA
CACAAGGCGGGTGATGACGTGAACTCCGAGCCCGCCAAACCCGTGGAAGAACAACCACAA
GCTGAAGGACCCTACACCGGTCCACTCGAGCGTCAAAAACCCCTGAAAGTGAGGGCCAAG
CTCCCACAGCAGGAGGGGCCCTACGCTGGTCCGATGGAGAGACAGAAACCGCTGAAAGTG
AAAGTGAAAGCCCCGGTCGTTAAGGAAGGACCTTACGAAGGACCGGTGAAGAAACCTGTC
GCTTTGAAAGTGAAAGCAAAGAACTTGATTGTCACTGAGAGTGGTGCTCCCCCGACTGAC
TTGCAAAAGATGGTCATGGGTAACACCAAGCCTGTTGAGCTCATCCTCGACGGGAAGACG
GTGGCCATCTGCTGCGCCACCGGAGTGTTTGGTACTGCCTACCTAGTTCCTCGTCATCTT
TTCGCAGAGAAGTATGACAAGATCATGTTGGACGGCAGAGCCATGACAGACAGTGACTAC
AGAGTGTTTGAGTTTGAGATTAAAGTGAAAGGACAGGACATGCTCTCAGACGCCGCTCTC
ATGGTGCTTCACCGTGGGAATCGCGTGCGGGACATCACGAAGCACTTCCGTGATGTGGCA
AGAATGAAGAAAGGCACCCCCGTCGTCGGCGTGATCAACAACGCTGATGTTGGGAGACTG
ATCTTCTCTGGTGAGGCCCTTACCTACAAGGACATTGTAGTGTGCATGGACGGAGACACC
ATGCCCGGTCTCTTCGCCTACAAAGCTGCCACCAAGGCGGGTTACTGTGGAGGAGCCGTT
CTTGCAAAGGACGGAGCCGAGACTTTCATCGTCGGCACTCACTCCGCAGGCGGCAATGGA
GTTGGATACTGCTCATGCGTTTCCAGGTCCATGCTGCTTAAAATGAAGGCACACATCGAT
CCCGAACCACACCACGAGGGATTGATAGTTGACACCAGAGATGTTGAGGAGCGCGTACAT
GTCATGCGCAAAACCAAGCTCGCACCCACCGTGGCACACGGTGTGTTTAACCCCGAATTT
GGGCCTGCCGCCTTGTCCAACAAGGACCCGCGCCTGAATGAGGGGGTTGTCCTCGATGAA
GTCATCTTCTCCAAACACAAAGAAAACACAAAGATGTCTGAGGAGGACAAAGCGCTGTTC
CGCCGCTGTGCTGCTGACTACGCGTCGCGTCTGCATAGCGTGCTGGGTACGGCAAATGCC
CCACTGAGCACTTACGAGGCAATCAAGGGCGTCGACGGACTTGACGCCATGGAACCAGAC
ACCGCGCCTGGTCTCCCCTGGGCTCTCCAGGGGAAACGCCGTGGTGCGCTCATCGACTTC
GAGAACGGCACTGTCGGACCCGAGGTTGAAGCTGCCTTGAAGCTCATGGAGAAAAGAGAG
TACAAGTTTACATGTCAGACCTTCCTGAAGGACGAGATTCGCCCGATGGAGAAGGTACGT
GCCGGCAAGACTCGCATTGTCGACGTCCTGCCCGTTGAACACATTCTTTACACTAGGATG
ATGATTGGCAGATTTTGTGCTCAAATGCACTCAAACAACGGACCGCAAATTGGCTCGGCG
GTTGGTTGTAATCCTGATGTTGATTGGCAAAGATTTGGCACGCATTTTGCTCAGTATAGA
AACGTGTGGGATGTGGACTATTCGGCCTTTGATGCCAACCACTGCAGTGACGCAATGAAC
ATCATGTTTGAGGAGGTGTTTAACACGGACTTCGGTTTCCACCCAAACGCTGAGTGGATC
CTGAAAACTCTCGTGAACACTGAACACGCCTATGAGAACAAACGCATCACTGTTGAAGGC
GGGATGCCGTCTGGTTGTTCCGCAACAAGCATCATCAACACAATTTTGAACAACATCTAC
GTGCTCTACGCCTTGCGTAGACACTATGAGGGGGTTGAGCTGGACTCTTACACCATGATC
TCCTACGGAGACGACATCGTGGTTGCAAGTGATTACGATCTAGACTTTGAGGCCCTCAAG
CCTCACTTCAAATCCCTTGGTCAAACCATTACCCCAGCTGACAAAAGCGACAAAGGTTTT
GTTCTTGGTCACTCCATTACCGATGTCACTTTCCTCAAAAGACACTTCCACATGGACTAT
GGAACTGGGTTTTACAAACCTGTGATGGCTTCGAAGACCCTCGAGGCTATCCTCTCCTTT
GCACGCCGTGGGACCATACAGGAGAAGTTGATCTCCGTGGCAGGACTCGCCGTCCACTCT
GGACCTGACGAGTACCGGCGTCTCTTTGAGCCTTTCCAGGGCCTCTTTGAGATTCCAAGC
TACAGATCACTTTACCTGCGTTGGGTGAACGCCGTGTGCGGTGACGCATAATCCCTCAGA
TGTCACAATTGGCAGAAAGACGCTGAGGCGAGTGACGCCGTAGGAGTGAAAAGTCCGAAA
GGGCTTTTT--CCCGCTTCCTATTTCAAAAAAAAAA
>O         
TTGAAAGGGGGCGTTAGGGTCTCATCCCTAACATGCCAACGACAGCTCCTGCGCTGCACT
CCACACCCACGTCTGTGTGTGTGTGGGGACCGCTGGACTACCGTCCACCCACTTACGGCT
GGACTCACGGCACCGCGTAGCCATTTT-AGCTGGACTGTGCGGACGAACGCCACTTGCGC
ACCCCGCGTGACTGGTTAATACTCTTACCACTTTCCGCCTACTTGGTCATTAGCGCTGCC
CTGGGCACTCCCGTTGGGGGCCGTCCGGTGCTCCACGGTTCCCACGCATGACGAACTACG
GTGATGGGGCCGCTTCGTGCGAGTTGATCGCCTGGTGTGTTTCGGCTGTCACCCAAAGCC
CACCTTTCACCCCCCCCCCAAGTTTTTACCGCCTTTCCCGGCGTTAAAGGGAGGCAACCA
CAAGCTTGCAACTGTCTTGCTCGACGATAAAGGGCTGTGACCGCAAGATGATACCGCCTT
TCCCGGCGTTAATTGAATGCAACCACAAGATGAACCTTCACCCGGAAGTAAAACGGCAAA
TTCGCCTAGTTTTGCCCGTTTTCAGGAGAAATGGGACGTCTGCGCACGAAACGCGCCGTC
GCTTGAGGAGGACTTGTACAAACACGATCTATTCAGGTTCCCACAACCGACACAAACCGT
GCAACTTGAAACTCCGCCTGGTCTTTCCAGGTCTAGAGGGGTGGCATTTTGTACTGTGCT
TGACTCCACGCTCGGTCCACTGGCGAGTGCTAGTAACAGCACTGTTGCTTCGTAGCGGAG
CATGGTGGCCGCGGGAACTCCTCCTTGGTAACAGGGACCCGCGGGGCCAAAAGCCACGTC
CTCACGGACCCACCATGTGTGCAACCCCAGCACGGCAACTTTACTGTGAAAACCACTTTA
AGGTGACGCTGATACTGGTACTCAACCACTGGTGACAGGCTAAGGATGCCCTTTAGGTAC
CCTGAGGTAACACGCGACACTCGGGATCTGAGAAGGGGACTGGGGCTTCTTTAAAAGCGC
CTAGTTTAAAAAGCTTCTACGCCTGAATAGGTGACCGGAGGCCGGCACCTTTCTTTTAAA
CAACTACTTTTAATGAGCACAACTGACTGTTTCATCGCTTTGTTGTACGCTTTCAGAGAG
ATTAAAACACTGTTCTTATCACGAGCACAAGGAAAGATGGAGTTCACACTTCACAACGGT
GAGAAGAAAACATTCTACTCCAGGCCCAACAAACACGACAACTGCTGGCTGAACACCATC
CTCCAGTTGTTTAGGTACGTTGATGAACCTTTTTTCGACTGGGTCTACTACTCACCTGAG
AACCTCACACTTGATGCTATCAAACAATTGGAAGAAATTACTGGTCTCGAGCTCCACGAG
GGTGGACCACCCGCTCTCGTTATTTGGAACATTAAACACTTGCTCAACACCGGAATCGGC
ACCGCCTCGCGACCCAGCGAAGTGTGCATGGTAGACGGGACGGACATGTGTTTGGCTGAC
TTCCACGCTGGCATCTTCCTGAAAGGACAGGAACACGCTGTGTTCGCCTGCGTTACCTCC
AACGGGTGGTACGCGATTGATGACGAGGACTTTTACCCCTGGACGCCGGACCCGTCCGAC
GTTCTGGTGTTTGTCCCGTACGATCAAGAACCGCTCAACGGAGAATGGAAAGCAAAGGTT
CAGAAACGACTCAGAGGCGCCGGGCAATCCAGCCCGGCGACTGGGTCACAGAACCAGTCA
GGCAACACTGGAAGCATTATCAACAATTACTACATGCAGCAGTACCAGAACTCCATGGAC
ACGCAGCTTGGTGACAACGCTATTAGCGGAGGCTCCAACGAGGGGTCCACGGACACCACC
TCCACTCACACAACCAACACTCAGAACAATGACTGGTTTTCAAAGCTGGCCAGTTCCGCT
TTTAGCGGTCTTTTCGGCGCTCTTCTTGCTGACAAGAAAACCGAGGAGACCACTCTTCTC
GAGGACCGCATCCTCACTACCCGCAACGGACACACGACCTCGACAACCCAGTCGAGCGTT
GGAGTCACTTACGGGTACGCAACAGCTGAGGACTTTGTGAGCGGACCAAACACATCTGGG
CTTGAGACCAGGGTTGTGCAGGCAGAGCGGTTCTTCAAAACCCACTTGTTCGACTGGGTC
ACCAGTGACCCGTTTGGACGGTGCTATCTGCTGGAACTCCCAACTGACCACAAAGGTGTC
TACGGCAGCCTGACCGACTCTTATGCTTACATGAGAAACGGCTGGGATGTTGAGGTCACC
GCAGTGGGAAATCAGTTCAACGGAGGATGTCTGTTGGTGGCCATGGTGCCAGAACTTTGC
TCTATTGACAAGAGAGAGCTGTACCAGCTCACGCTCTTTCCCCACCAGTTCATCAACCCC
CGGACGAACATGACGGCGCACATCACTGTGCCCTTTGTTGGCGTCAACCGCTACGACCAG
TACAAGGTACACAAACCTTGGACCCTCGTGGTTATGGTTGTGGCCCCGCTGACTGTCAAC
ACCGAAGGTGCCCCACAGATCAAGGTCTATGCCAACATCGCCCCTACCAACGTGCACGTT
GCGGGTGAGTTCCCTTCTAAGGAAGGGATCTTCCCCGTGGCATGTAGCGACGGTTACGGT
GGTCTGGTGACCACTGACCCAAAGACGGCTGACCCCGCCTACGGGAAAGTGTTCAATCCA
CCTCGCAACATGTTGCCGGGGCGGTTCACCAACTTCCTTGATGTGGCTGAGGCGTGCCCT
ACGTTTCTGCACTTTGAGGGTGGCGTGCCGTACGTGACCACAAAGACGGACTCAGACAGG
GTGCTCGCCCAGTTTGACTTGTCTCTGGCAGCAAAGCACATGTCAAACACCTTCCTGGCA
GGTCTCGCCCAGTACTACACACAGTACAGCGGCACCATCAACCTGCACTTCATGTTCACA
GGACCCACTGACGCGAAAGCGCGTTACATGATTGCATACGCCCCCCCTGGCATGGAGCCG
CCCAAAACACCTGAGGCGGCCGCCCACTGCATTCATGCGGAGTGGGACACAGGGTTGAAT
TCAAAATTCACATTTTCAATCCCTTACCTTTCGGCGGCTGATTACGCGTACACCGCGTCT
GACGCCGCGGAGACCACAAGTGTACAGGGATGGGTTTGCCTGTTTCAAATTACACACGGG
AAGGCTGACGGCGACGCACTGGTCGTTTTAGCTAGCGCCGGTAAGGACTTTGAGCTGCGT
CTGCCAGTTGACGCTCGCACGCAGACCACCTCCGCAGGTGAGTCGGCTGACCCCGTGACT
GCCACTGTTGAGAACTACGGTGGTGAGACACAGGTCCAGAGACGCCAACACACGGATGTC
TCGTTCATATTAGACAGATTTGTGAAAGTAACACCAAAAGACCAAATTAATGTGTTGGAC
CTGATGCAAACCCCTGCACACACTTTGGTAGGCGCGCTCCTCCGTACTGCCACCTACTAC
TTCGCAGATCTAGAAGTGGCAGTGAAACACGAGGGGAACCTTACCTGGGTCCCGAATGGG
GCGCCCGAGACAGCGTTGGACAACACCACCAATCCAACGGCTTACCACAAGGCACCGCTC
ACCCGGCTTGCACTGCCTTACACGGCACCGCACCGTGTCTTGGCTACTGTTTACAACGGG
AACTGCAAGTATGGCGAGAGCCCCGTGACCAATGTGAGAGGTGACCTGCAAGTATTGGCC
CAAAAGGCGGCAAGAACGCTGCCTACCTCCTTCAATTACGGTGCCATCAAAGCCACTCGG
GTGACTGAACTGCTTTACCGCATGAAGAGGGCCGAAACATACTGCCCCCGGCCTCTTTTG
GCTATTCACCCAAGCGAAGCTAGACACAAACAAAAGATTGTTGCGCCTGTGAAACAGCTT
TTGAACTTTGACCTGCTCAAGTTGGCAGGAGACGTCGAGTCCAACCCTGGGCCTTTCTTC
TTCTCTGACGTCAGGTCAAATTTTTCCAAGTTGGTTGAAACCATCAACCAGATGCAGGAG
GACATGTCAACGAAACACGGACCCGACTTTAACCGGTTGGTGTCTGCATTTGAGGAACTG
GCCACTGGAGTGAAGGCTATCAGGACCGGTCTCGATGAAGCCAAACCCTGGTACAAGCTC
ATCAAGCTCTTGAGCCGCCTGTCATGCATGGCCGCTGTAGCAGCACGGTCAAAGGACCCA
GTCCTTGTGGCCATCATGCTGGCTGACACCGGCCTTGAGATTCTGGACAGTACCTTTGTC
GTGAAGAAGATCTCCGACTCGCTCTCCAGTCTCTTTCACGTGCCGGCCCCCGTCTTCAGT
TTCGGAGCCCCGATTTTGTTGGCCGGGTTGGTCAAAGTCGCCTCGAGTTTCTTCCGGTCC
ACGCCCGAAGACCTTGAGAGAGCGGAGAAACAGCTCAAAGCACGTGACATCAATGACATA
TTCGCCATTCTCAAGAACGGCGAGTGGCTGGTCAAGCTGATTCTTGCCATCCGCGACTGG
ATCAAGGCATGGATCGCCTCAGAAGAAAAGTTTGTCACCATGACAGACCTGGTGCCTGGC
ATCCTTGAAAAGCAGCGGGATCTCAACGACCCAAGCAAGTACAAAGAGGCCAAGGAGTGG
CTCGACAACGCGCGCCAAGCGTGTTTGAAGAGCGGGAACATCCACATCGCAAACCTTTGC
AAAGTGGTTGCCCCAGCACCCAGCAGGTCGAGGCCCGAACCCGTGGTCGTTTGCCTCCGT
GGCAAATCGGGCCAGGGCAAGAGTTTCCTTGCGAACGTGCTTGCACAAGCAATTTCAACC
CACTTCACTGGCAGAACCGACTCAGTTTGGTACTGCCCACCTGACCCTGACCACTTCGAC
GGTTACAACCAGCAGACCGTTGTAGTAATGGATGATTTGGGCCAGAACCCCGACGGGAAG
GACTTCAAGTACTTCGCCCAAATGGTTTCAACTACGGGGTTTATCCCGCCCATGGCTTCA
CTCGAGGACAAAGGCAAACCTTTCAACAGCAAGGTCATCATCGCCACCACCAACCTGTAC
TCGGGCTTCACCCCGAGAACTATGGTGTGCCCTGACGCACTGAACCGAAGGTTCCACTTT
GACATTGACGTGAGCGCCAAGGACGGGTACAAAATTAACAACAAATTGGACATCATCAAA
GCTCTTGAAGATACCCACACCAACCCAGTGGCAATGTTTCAATACGACTGTGCCCTTCTC
AACGGCATGGCCGTTGAAATGAAGAGAATGCAACAAGATATGTTCAAGCCTCAACCGTCC
CTCCAGAACGTCTACCAGCTTGTTCAGGAGGTGATTGACCGGGTCGAGCTCCACGAGAAG
GTGTCGAGCCACCCGATTTTCAAGCAGATCTCAATTCCTTCCCAAAAGGCTGTGCTGTAC
TTTCTCATTGAGAAAGGCCAGCACGAAGCAGCAATTGAGTTCTTTGAGGGGATGGTGCAT
GACTCCATCAAGGAGGAGCTCCGGCCTCTCATCCAACAGACCTCATTTGTGAAGCGCGCT
TTTAAGCGCCTGAAGGAAAACTTTGAGATAGTTGCCCTGTGTTTGACTCTTTTGGCAAAC
ATAGTGATCATGACCCGCGAGACTCGCAAGAGACAGCAGATGGTGGATGATGCAGTGAAC
GAGTACATTGAGAAGGCAAACATCACCACGGATGACAAGACTCTTGACGAGGCGGAAAAG
AACCCTCTGGAGACCAGCGGTGCCACCACTGTTGGTTTCAGAGAGAAAACTCTCCCGGGA
CACAAGGCGGGTGATGACGTGAACTCCGAGCCCGCCAAACCCGTGGAAGAACAACCACAA
GCTGAAGGACCCTACACCGGTCCACTCGAGCGTCAAAAACCCCTGAAAGTGAGGGCCAAG
CTCCCACAGCAGGAGGGGCCCTACGCTGGTCCGATGGAGAGACAGAAACCGCTGAAAGTG
AAAGTGAAAGCCCCGGTCGTTAAGGAAGGACCTTACGAAGGACCGGTGAAGAAACCTGTC
GCTTTGAAAGTGAAAGCAAAGAACTTGATTGTCACTGAGAGTGGTGCTCCCCCGACTGAC
TTGCAAAAGATGGTCATGGGTAACACCAAGCCTGTTGAGCTCATCCTCGACGGGAAGACG
GTGGCCATCTGCTGCGCCACCGGAGTGTTTGGTACTGCCTACCTAGTTCCTCGTCATCTT
TTCGCAGAGAAGTATGACAAGATCATGTTGGACGGCAGAGCCATGACAGACAGTGACTAC
AGAGTGTTTGAGTTTGAGATTAAAGTGAAAGGACAGGACATGCTCTCAGACGCCGCTCTC
ATGGTGCTTCACCGTGGGAATCGCATGCGGGACATCACGAAGCACTTCCGTGATGTGGCA
AGAATGAAGAAAGGCACCCCCGTCGTCGGCGTGATCAACAACGCTGATGTTGGGAGACTG
ATCTTCTCTGGTGAGGCCCTTACCTACAAGGACATTGTAGTGTGCATGGACGGAGACACC
ATGCCCGGTCTCTTCGCCTACAAAGCTGCCACCAAGGCGGGTTACTGTGGAGGAGCCGTT
CTTGCAAAGGACGGAGCCGAGACTTTCATCGTCGGCACTCACTCCGCAGGCGGCAATGGA
GTTGGATACTGCTCATGCGTTTCCAGGTCCATGCTGCTTAAAATGAAGGCACACATCGAT
CCCGAACCACACCACGAGGGATTGATAGTTGACACCAGAGATGTTGAGGAGCGCGTACAT
GTCATGCGCAAAACCAAGCTCGCACCCACCGTGGCACACGGTGTGTTTAACCCCGAATTT
GGGCCTGCCGCCTTGTCCAACAAGGACCCGCGCCTGAATGAGGGGGTTGTCCTCGATGAA
GTCATCTTCTCCAAACACAAAGGAAACACAAAGATGTCTGAGGAGGACAAAGCGCTGTTC
CGCCGCTGTGCTGCTGACTACGCGTCGCGTCTGCATAGCGTGCTGGGTACGGCAAATGCC
CCACTGAGCACTTACGAGGCAATCAAGGGCGTCGACGGACTTGACGCCATGGAACCAGAC
ACCGCGCCTGGTCTCCCCTGGGCTCTCCAGGGGAAACGCCGTGGTGCGCTCATCGACTTC
GAGAACGGCACTGTCGGACCCGAGGTTGAAGCTGCCTTGAAGCTCATGGAGAAAAGAGAG
TACAAGTTTACATGCCAGACCTTCCTGAAGGACGAGATTCGCCCGATGGAGAAGGTACGT
GCCGGCAAGACTCGCATTGTCGACGTCCTGCCCGTTGAACACATTCTTTACACTAGGATG
ATGATTGGCAGATTTTGTGCTCAAATGCACTCAAACAACGGACCGCAAATTGGCTCGGCG
GTTGGTTGTAATCCTGATGTTGATTGGCAAAGATTTGGCACGCATTTTGCTCAGTATAGA
AACGTGTGGGATGTGGACTATTCGGCCTTTGATGCCAACCACTGCAGTGACGCAATGAAC
ATCATGTTTGAGGAGGTGTTTAACACGGACTTCGGTTTCCACCCAAACGCTGAGTGGATC
CTGAAAACTCTCGTGAACACTGAACACGCCTATGAGAACAAACGCATCACTGTTGAAGGC
GGGATGCCGTCTGGTTGTTCCGCAACAAGCATCATCAACACAATTTTGAACAACATCTAC
GTGCTCTACGCCTTGCGTAGACACTATGAGGGGGTTGAGCTGGACTCTTACACCATGATC
TCCTACGGAGACGACATCGTGGTTGCAAGTGATTACGATCTGGACTTTGAGGCCCTCAAG
CCTCACTTCAAATCCCTTGGTCAAACCATTACCCCAGCTGACAAAAGCGACAAAGGTTTT
GTTCTTGGTCACTCCATTACCGATGTCACTTTCCTCAAAAGACACTTCCACATGGACTAT
GGAACTGGGTTTTACAAACCTGTGATGGCTTCGAAGACCCTCGAGGCTATCCTCTCCTTT
GCACGCCGTGGGACCATACAGGAGAAGTTGATCTCCGTGGCAGGACTCGCCGTCCACTCT
GGACCTGACGAGTACCGGCGTCTCTTTGAGCCTTTCCAGGGCCTCTTTGAGATTCCAAGC
TACAGATCACTTTACCTGCGTTGGGTGAACGCCGTGTGCGGTGACGCATAATCCCTCAGA
TGTCACAGTTGGCAGAAAGACGCTGAGGCGAGTGACGCCGTAGGAGTGAAAGGTCCGAAA
GGGCTTTTT--CCCGCTTCCTATTTCAAAAAAAAAA
>B         
TTGAAAGGGGGCGTTAGGGTCTCATCCCTAACATGCCAACGACAGCTCCTGCGCTGCACT
CCACACCCACGTCTGTGTGTGTGTGGGGACCGCTGGACTACCGTCCACCCACTTACGGCT
GGACTCACGGCACCGCGTAGCCATTTT-AGCTGGACTGTGCGGACGAACGCCACTTGCGC
ACCCCGCGTGACTGGTTAATACTCTTACCACTTTCCGCCTACTTGGTCATTAGCGCTGCC
CTGGGCACTCCCGTTGGGGGCCGTCCGGTGCTCCACGGTTCCCACGCATGACGAACTACG
GTGATGGGGCCGCTTCGTGCGAGTTGATCGCCTGGTGTGTTTCGGCTGTCACCCAAAGCC
CACCTTTCACCCCCCCCCCAAGTTTTTACCGCCTTTCCCGGCGTTAAAGGGAGGCAACCA
CAAGCTTGCAACTGTCTTGCTCGACGATAAAGGGCTGTGACCGCAAGATGATACCGCCTT
TCCCGGCGTTAATTGGATGCAACCACAAGATGAACCTTCACCCGGAAGTAAAACGGCAAA
TTCGCCTAGTTTTGCCCGTTTTCAGGAGAAATGGGACGTCTGCGCACGAAACGCGCCGTC
GCTTGAGGAGGACTTGTACAAACACGATCTATTCAGGTTCCCACAACCGACACAAACCGT
GCAACTTGAAACTCCGCCTGGTCTTTCCAGGTCTAGAGGGGTGGCATTTTGTACTGTGCT
TGACTCCACGCTCGGTCCACTGGCGAGTGCTAGTAACAGCACTGTTGCTTCGTAGCGGAG
CATGGTGGCCGCGGGAACTCCTCCTTGGTAACAGGGACCCGCGGGGCCAAAAGCCACGTC
CTCACGGACCCACCATGTGTGCAACCCCAGCACGGCAACTTTACTGTGAAAACCACTTTA
AGGTGACACTGATACTGGTACTCAACCACTGGTGACAGGCTAAGGATGCCCTTTAGGTAC
CCTGAGGTAACACGCGACACTCGGGATCTGAGAAGGGGACTGGGGCTTCTTTAAAAGCGC
CTAGTTTAAAAAGCTTCTACGCCTGAATAGGTGACCGGAGGCCGGCACCTTTCTTTTAAA
CAACTACTTTTAATGAGCACAACTGACTGTTTCATCGCTTTGTTGTACGCTTTCAGAGAG
ATTAAAACACTGTTCTTATCACGAGCACAAGGAAAGATGGAGTTCACACTTCACAACGGT
GAGAAGAAAACATTCTACTCCAGGCCCAACAAACACGACAACTGCTGGCTGAACACCATC
CTCCAGTTGTTTAGGTACGTTGATGAACCTTTTTTCGACTGGGTCTACTACTCACCTGAG
AACCTCACACTTGATGCTATCAAACAATTGGAAGAAATTACTGGTCTCGAGCTCCACGAG
GGTGGACCACCCGCTCTCGTTATTTGGAACATTAAACACTTGCTCAACACCGGAATCGGC
ACCGCCTCGCGACCCAGCGAAGTGTGCATGGTAGACGGGACGGACATGTGTTTGGCTGAC
TTCCACGCTGGCATCTTCCTGAAAGGACAGGAACACGCTGTGTTCGCCTGCGTTACCTCC
AACGGGTGGTACGCGATTGATGACGAGGACTTTTACCCCTGGACGCCGGACCCGTCCGAC
GTTCTGGTGTTTGTCCCGTACGATCAAGAACCGCTCAACGGAGAATGGAAAGCAAAGGTT
CAGAAACGACTCAGAGGCGCCGGGCAATCCAGCCCGGCGACTGGGTCACAGAACCAGTCA
GGCAACACTGGAAGCATTATCAACAATTACTACATGCAGCAGTACCAGAACTCCATGGAC
ACGCAGCTTGGTGACAACGCTATTAGCGGAGGCTCCAACGAGGGGTCCACGGACACCACC
TCCACTCACACAACCAACACTCAGAACAATGACTGGTTTTCAAAGCTGGCCAGTTCCGCT
TTTAGCGGTCTTTTCGGCGCTCTTCTTGCTGACAAGAAAACCGAGGAGACCACTCTTCTC
GAGGACCGCATCCTCACTACCCGCAACGGACACACGACCTCGACAACCCAGTCGAGCGTT
GGAGTCACTTACGGGTACGCAACAGCTGAGGACTTTGTGAGCGGACCAAACACATCTGGG
CTTGAGACCAGGGTTGTGCAGGCAGAGCGGTTCTTCAAAACCCACTTGTTCGACTGGGTC
ACCAGTGACCCGTTTGGACGGTGCTATCTGCTGGAACTCCCAACTGACCACAAAGGTGTC
TACGGCAGCCTGACCGACTCTTATGCTTACATGAGAAACGGCTGGGATGTTGAGGTCACC
GCAGTGGGAAATCAGTTCAACGGAGGATGTCTGTTGGTGGCCATGGTGCCAGAACTTTGC
TCTATTGACAAGAGAGAGCTGTACCAGCTCACGCTCTTTCCCCACCAGTTCATCAACCCC
CGGACGAACATGACGGCGCACATCACTGTGCCCTTTGTTGGCGTCAACCGCTACGACCAG
TACAAGGTACACAAACCTTGGACCCTCGTGGTTATGGTTGTGGCCCCGCTGACTGTCAAC
ACCGAAGGTGCCCCACAGATCAAGGTCTATGCCAACATCGCCCCTACCAACGTGCACGTT
GCGGGTGAGTTCCCTTCTAAGGAAGGGATCTTCCCCGTGGCATGTAGCGACGGTTACGGT
GGTCTGGTGACCACTGACCCAAAGACGGCTGACCCCGCCTACGGGAAAGTGTTCAATCCA
CCTCGCAACATGTTGCCGGGGCGGTTCACCAACTTCCTTGATGTGGCTGAGGCGTGCCCT
ACGTTTCTGCACTTTGAGGGTGGCGTGCCGTACGTGACCACAAAGACGGACTCAGACAGG
GTGCTCGCCCAGTTTGACTTGTCTCTGGCAGCAAAGCACATGTCAAACACCTTCCTGGCA
GGTCTCGCCCAGTACTACACACAGTACAGCGGCACCATCAACCTGCACTTCATGTTCACA
GGACCCACTGACGCGAAAGCGCGTTACATGATTGCATACGCCCCCCCTGGCATGGAGCCG
CCCAAAACACCTGAGGCGGCCGCCCACTGCATTCATGCGGAGTGGGACACAGGGTTGAAT
TCAAAATTCACATTTTCAATCCCCTACCTTTCGGCGGCTGATTACGCGTACACCGCGTCT
GACGCCGCGGAGACCACAAATGTACAGGGATGGGTTTGCCTGTTTCAAATTACACACGGG
AAGGCCGACGGCGACGCACTGGTCGTTCTAGCTAGCGCCGGTAAGGACTTTGAGCTGCGT
CTGCCAGTTGACGCTCGCACGCAGACCACCTCCGCAGGTGAGTCGGCTGACCCCGTGACT
GCCACTGTTGAGAACTACGGTGGTGAGACACAGGTCCAGAGACGCCAACACACGGATGTC
TCGTTCATATTAGACAGATTTGTGAAAGTAACACCAAAAGACCAAATTAATGTGTTGGAC
CTGATGCAAACCCCTGCACACACTTTGGTAGGCGCGCTCCTCCGTACTGCCACCTACTAC
TTCGCAGATCTAGAAGTGGCAGTGAAACACGAGGGGAACCTTACCTGGGTCCCGAATGGG
GCGCCCGAGACAGCGTTGGACAACACCACCAATCCAACGGCTTACCACAAGGCACCGCTC
ACCCGGCTTGCACTGCCTTACACGGCACCGCACCGTGTCTTGGCTACTGTTTACAACGGG
AACTGCAAGTATGGCGAGAGCCCCGTGACCAATGTGAGAGGTGACCTGCAAGTATTGGCC
CAAAAGGCGGCAAGAACGCTGCCTACCTCCTTCAATTACGGTGCCATCAAAGCCACTCGG
GTGACTGAACTGCTTTACCGCATGAAGAGGGCCGAAACATACTGCCCCCGGCCTCTTTTG
GCTATTCACCCAAGCGAAGCTAGACACAAACAAAAGATTGTTGCGCCTGTGAAACAGCTT
TTGAACTTTGACCTGCTCAAGTTGGCAGGAGACGTCGAGTCCAACCCTGGGCCTTTCTTC
TTCTCTGACGTCAGGTCAAATTTTTCCAAGTTGGTTGAAACCATCAACCAGATGCAGGAG
GACATGTCAACGAAACACGGACCCGACTTTAACCGGTTGGTGTCTGCATTTGAGGAACTG
GCCACTGGAGTGAAGGCTATCAGGACCGGTCTCGATGAAGCCAAACCCTGGTACAAGCTC
ATCAAGCTCTTGAGCCGCCTGTCATGCATGGCCGCTGTAGCAGCACGGTCAAAGGACCCA
GTCCTTGTGGCCATCATGCTGGCTGACACCGGCCTTGAGATTCTGGACAGTACCTTTGTC
GTGAAGAAGATCTCCGACTCGCTCTCCAGTCTCTTTCACGTGCCGGCCCCCGTCTTCAGT
TTCGGAGCCCCGATTTTGTTGGCCGGGTTGGTCAAAGTCGCCTCGAGTTTCTTCCGGTCC
ACGCCCGAAGACCTTGAGAGAGCGGAGAAACAGCTCAAAGCACGTGACATCAATGACATA
TTCGCCATTCTCAAGAACGGCGAGTGGCTGGTCAAGCTGATTCTTGCCATCCGCGACTGG
ATCAAGGCATGGATCGCCTCAGAAGAAAAGTTTGTCACCATGACAGACCTGGTGCCTGGC
ATCCTTGAAAAGCAGCGGGATCTCAACGACCCAAGCAAGTACAAAGAGGCCAAGGAGTGG
CTCGACAACGCGCGCCAAGCGTGTTTGAAGAGCGGGAACATCCACATCGCAAACCTTTGC
AAAGTGGTTGCCCCAGCACCCAGCAGGTCGAGGCCCGAACCCGTGGTCGTTTGCCTCCGT
GGCAAATCGGGCCAGGGCAAGAGTTTCCTTGCGAACGTGCTTGCACAAGCAATTTCAACC
CACTTCACTGGCAGAACCGACTCAGTTTGGTACTGCCCACCTGACCCTGACCACTTCGAC
GGTTACAACCAGCAGACCGTTGTAGTAATGGATGATTTGGGCCAGAACCCCGACGGGAAG
GACTTCAAGTACTTCGCCCAAATGGTTTCAACTACGGGGTTTATCCCGCCCATGGCTTCA
CTCGAGGACAAAGGCAAACCTTTCAACAGCAAGGTCATCATCGCCACCACCAACCTGTAC
TCGGGCTTCACCCCGAGAACTATGGTGTGCCCTGACGCACTGAACCGAAGGTTCCACTTT
GACATTGACGTGAGCGCCAAGGACGGGTACAAAATTAACAACAAATTGGACATCATCAAA
GCTCTTGAAGATACCCACACCAACCCAGTGGCAATGTTTCAATACGACTGTGCCCTTCTC
AACGGCATGGCCGTTGAAATGAAGAGAATGCAACAAGATATGTTCAAGCCTCAACCGTCC
CTCCAGAACGTCTACCAGCTTGTTCAGGAGGTGATTGACCGGGTCGAGCTCCACGAGAAG
GTGTCGAGCCACCCGATTTTCAAGCAGATCTCAATTCCTTCCCAAAAGGCTGTGCTGTAC
TTTCTCATTGAGAAGGGCCAGCACGAAGCAGCAATTGAGTTCTTTGAGGGGATGGTGCAT
GACTCCATCAAGGAGGAGCTCCGGCCTCTCATCCAACAGACCTCATTTGTGAAGCGCGCT
TTTAAGCGCCTGAAGGAAAACTTTGAGATAGTTGCCCTGTGTTTGACTCTTTTGGCAAAC
ATAGTGATCATGATCCGCGAGACTCGCAAGAGACAGCAGATGGTGGATGATGCAGTGAAC
GAGTACATTGAGAAGGCAAACATCACCACGGATGACAAGACTCTTGACGAGGCGGAAAAG
AACCCTCTGGAGACCAGCGGTGCCACCACTGTTGGTTTCAGAGAGAAAACTCTCCCGGGA
CACAAGGCGGGTGATGACGTGAACTCCGAGCCCGCCAAACCCGTGGAAGAACAACCACAA
GCTGAAGGACCCTACACCGGTCCACTCGAGCGTCAAAAACCCCTGAAAGTGAGGGCCAAG
CTCCCACAGCAGGAGGGGCCCTACGCTGGTCCGATGGAGAGACAGAAACCGCTGAAAGTG
AAAGTGAAAGCCCCGGTCGTTAAGGAAGGACCTTACGAAGGACCGGTGAAGAAACCTGTC
GCTTTGAAAGTGAAAGCAAAGAACTTGATTGTCACTGAGAGTGGTGCTCCCCCGACTGAC
TTGCAAAAGATGGTCATGGGTAACACCAAGCCTGTTGAGCTCATCCTCGACGGGAAGACG
GTGGCCATCTGCTGCGCCACCGGAGTGTTTGGTACTGCCTACCTAGTTCCTCGTCATCTT
TTCGCAGAGAAGTATGACAAGATCATGTTGGACGGCAGAGCCATGACAGACAGTGACTAC
AGAGTGTTTGAGTTTGAGATTAAAGTGAAAGGACAGGACATGCTCTCAGACGCCGCTCTC
ATGGTGCTTCACCGTGGGAATCGCGTGCGGGACATCACGAAACACTTCCGTGATGTGGCA
AGAATGAAGAAAGGCACCCCCGTCGTCGGCGTGATCAACAACGCTGATGTTGGGAGACTG
ATCTTCTCTGGTGAGGCCCTTACCTACAAGGACATTGTAGTGTGCATGGACGGAGACACC
ATGCCCGGTCTCTTCGCCTACAAAGCTGCCACCAAGGCGGGTTACTGTGGAGGAGCCGTT
CTTGCAAAGGACGGAGCCGAGACTTTCATCGTCGGCACTCACTCCGCAGGCGGCAATGGA
GTTGGATACTGCTCATGCGTTTCCAGGTCCATGCTGCTTAAAATGAAGGCACACATCGAT
CCCGAACCACACCACGAGGGATTGATAGTTGACACCAGAGATGTTGAGGAGCGCGTACAT
GTCATGCGCAAAACCAAGCTCGCACCCACCGTGGCACACGGTGTGTTTAACCCCGAATTT
GGGCCTGCCGCCTTGTCCAACAAGGACCCGCGCCTGAATGAGGGGGTTGTCCTCGATGAA
GTCATCTTCTCCAAACACAAAGGAAACACAAAGATGTCCGAGGAGGACAAAGCGCTGTTC
CGCCGCTGTGCTGCTGACTACGCGTCGCGTCTGCATAGCGTGCTGGGTACGGCAAATGCC
CCACTGAGCACTTACGAGGCAATCAAGGGCGTCGACGGACTTGACGCCATGGAACCAGAC
ACCGCGCCTGGTCTCCCCTGGGCTCTCCAGGGGAAACGCCGTGGTGCGCTCATCGACTTC
GAGAACGGCACTGTCGGACCCGAGGTTGAAGCTGCCTTGAAGCTCATGGAGAAAAGAGAG
TACAAGTTTACATGCCAGACCTTCCTGAAGGACGAGATTCGCCCGATGGAGAAGGTACGT
GCCGGCAAGACTCGCATTGTCGACGTCCTGCCCGTTGAACACATTCTTTACACTAGGATG
ATGATTGGCAGATTTTGTGCTCAAATGCACTCAAACAACGGACCGCAAATTGGCTCGGCG
GTTGGTTGTAATCCTGATGTTGATTGGCAAAGATTTGGCACGCATTTTGCTCAGTATAGA
AACGTGTGGGATGTGGACTATTCGGCCTTTGATGCCAACCACTGCAGTGACGCAATGAAC
ATCATGTTTGAGGAGGTGTTTAACACGGACTTCGGTTTCCACCCAAACGCTGAGTGGATC
CTGAAAACTCTCGTGAACACTGAACACGCCTATGAGAACAAACGCATCACTGTTGAAGGC
GGGATGCCGTCTGGTTGTTCCGCAACAAGCATCATCAACACAATTTTGAACAACATCTAC
GTGCTCTACGCCTTGCGTAGACACTATGAGGGGGTTGAGCTGGACTCTTACACCATGATC
TCCTACGGAGACGACATCGTGGTTGCAAGTGATTACGATCTGGACTTTGAGGCCCTCAAG
CCTCACTTCAAATCCCTTGGTCAAACCATTACCCCAGCTGACAAAAGCGACAAAGGTTTT
GTTCTTGGTCACTCCATTACCGATGTCACTTTCCTCAAAAGACACTTCCACATGGACTAT
GGAACTGGGTTTTACAAACCTGTGATGGCTTCGAAGACCCTCGAGGCTATCCTCTCCTTT
GCACGCCGTGGGACCATACAGGAGAAGTTGATCTCCGTGGCAGGACTCGCCGTCCACTCT
GGACCTGACGAGTACCGGCGTCTCTTTGAGCCTTTCCAGGGCCTCTTTGAGATTCCAAGC
TACAGATCACTTTACCTGCGTTGGGTGAACGCCGTGTGCGGTGACGCATAATCCCTCAGA
TGTCACAGTTGGCAGAAAGACGCTGAGGCGAGTGACGCCGTAGGAGTGAAAAGTCCGAAA
GGGCTTTTT--CCCGCTTCCTATTTCAAAAAAAAAA
>F         
TTGAAAGGGGGCGTTAGGGTCTCATCCCTAACATGCCAACGACAGCTCCTGCGCTGCACT
CCACACCCACGTCTGTGTGTGTGTGGGGACCGCTGGACTACCGTCCACCCACTTACGGCT
GGACTCACGGCACCGCGTAGCCATTTT-AGCTGGACTGTGCGGACGAACGCCACTTGCGC
ACCCCGCGTGACTGGTTAATACTCTTACCACTTTCCGCCTACTTGGTCATTAGCGCTGCC
CTGGGCACTCCCGTTGGGGGCCGTCCGGTGCTCCACGGTTCCCACGCATGACGAACTACG
GTGATGGGGCCGCTTCGTGCGAGTTGATCGCCTGGTGTGTTTCGGCTGTCACCCAAAGCC
CACCTTTCACCCCCCCCCCAAGTTTTTACCGCCTTTCCCGGCGTTAAAGGGAGGCAACCA
CAAGCTTGCAACTGTCTTGCTCGACGATAAAGGGCTGTGACCGCAAGATGATACCGCCTT
TCCCGGCGTTAATTGGATGCAACCACAAGATGAACCTTCACCCGGAAGTAAAACGGCAAA
TTCGCCTAGTTTTGCCCGTTTTCAGGAGAAATGGGACGTCTGCGCACGAAACGCGCCGTC
GCTTGAGGAGGACTTGTACAAACACGATCTATTCAGGTTCCCACAACCGACACAAACCGT
GCAACTTGAAACTCCGCCTGGTCTTTCCAGGTCTAGAGGGGTGGCATTTTGTACTGTGCT
TGACTCCACGCTCGGTCCACTGGCGAGTGCTAGTAACAGCACTGTTGCTTCGTAGCGGAG
CATGGTGGCCGCGGGAACTCCTCCTTGGTAACAGGGACCCGCGGGGCCAAAAGCCACGTC
CTCACGGACCCACCATGTGTGCAACCCCAGCACGGCAACTTTACTGTGAAAACCACTTTA
AGGTGACACTGATACTGGTACTCAACCACTGGTGACAGGCTAAGGATGCCCTTTAGGTAC
CCTGAGGTAACACGCGACACTCGGGATCTGAGAAGGGGACTGGGGCTTCTTTAAAAGCGC
CTAGTTTAAAAAGCTTCTACGCCTGAATAGGTGACCGGAGGCCGGCACCTTTCTTTTAAA
CAACTACTTTTAATGAGCACAACTGACTGTTTCATCGCTTTGTTGTACGCTTTCAGAGAG
ATTAAAACACTGTTCTTATCACGAGCACAAGGAAAGATGGAGTTCACACTTCACAACGGT
GAGAAGAAAACATTCTACTCCAGGCCCAACAAACACGACAACTGCTGGCTGAACACCATC
CTCCAGTTGTTTAGGTACGTTGATGAACCTTTTTTCGACTGGGTCTACCACTCACCTGAG
AACCTCACACTTGATGCTATCAAACAATTGGAAGAAATTACTGGTCTCGAGCTCCACGAG
GGTGGACCACCCGCTCTCGTTATTTGGAACATTAAACACTTGCTCAACACCGGAATCGGC
ACCGCCTCGCGACCCAGCGAAGTGTGCATGGTAGACGGGACGGACATGTGTTTGGCTGAC
TTCCACGCTGGCATCTTCCTGAAAGGACAGGAACACGCTGTGTTCGCCTGCGTTACCTCC
AACGGGTGGTACGCGATTGATGACGAGGACTTTTACCCCTGGACGCCGGACCCGTCCGAC
GTTCTGGTGTTTGTCCCGTACGATCAAGAACCGCTCAACGGAGAATGGAAAGCAAAGGTT
CAGAAACGACTCAGAGGCGCCGGGCAATCCAGCCCGGCGACTGGGTCACAGAACCAGTCA
GGCAACACTGGAAGCATTATCAACAATTACTACATGCAGCAGTACCAGAACTCCATGGAC
ACGCAGCTTGGTGACAACGCTATTAGCGGAGGCTCCAACGAGGGGTCCACGGACACCACC
TCCACTCACACAACCAACACTCAGAACAATGACTGGTTTTCAAAGCTGGCCAGTTCCGCT
TTTAGCGGTCTTTTCGGCGCTCTTCTTGCTGACAAGAAAACCGAGGAGACCACTCTTCTC
GAGGACCGCATCCTCACTACCCGCAACGGACACACGACCTCGACAACCCAGTCGAGCGTT
GGAGTCACTTACGGGTACGCAACAGCTGAGGACTTTGTGAGCGGACCAAACACATCTGGG
CTTGAGACCAGGGTTGTGCAGGCAGAGCGGTTCTTCAAAACCCACTTGTTCGACTGGGTC
ACCAGTGACCCGTTTGGACGGTGCTATCTGCTGGAACTCCCAACTGACCACAAAGGTGTC
TACGGCAGCCTGACCGACTCTTATGCTTACATGAGAAACGGCTGGGATGTTGAGGTCACC
GCAGTGGGAAATCAGTTCAACGGAGGATGTCTGTTGGTGGCCATGGTGCCAGAACTTTGC
TCTATTGACAAGAGAGAGCTGTACCAGCTCACGCTCTTTCCCCACCAGTTCATCAACCCC
CGGACGAACATGACGGCGCACATCACTGTGCCCTTTGTTGGCGTCAACCGCTACGACCAG
TACAAGGTACACAAACCTTGGACCCTCGTGGTTATGGTTGTGGCCCCGCTGACTGTCAAC
ACCGAAGGTGCCCCACAGATCAAGGTCTATGCCAACATCGCCCCTACCAACGTGCACGTT
GCGGGTGAGTTCCCTTCTAAGGAAGGGATCTTCCCCGTGGCATGTAGCGACGGTTACGGT
GGTCTGGTGACCACTGACCCAAAGACGGCTGACCCCGCCTACGGGAAAGTGTTCAATCCA
CCTCGCAACAAGTTGCCGGGGCGGTTCACCAACTTCCTTGATGTGGCTGAGGCGTGCCCT
ACGTTTCTGCACTTTGAGGGTGGCGTGCCGTACGTGACCACAAAGACGGACTCAGACAGG
GTGCTCGCCCAGTTTGACTTGTCTCTGGCAGCAAAGCACATGTCAAACACCTTCCTGGCA
GGTCTCGCCCAGTACTACACACAGTACAGCGGCACCATCAACCTGCACTTCATGTTCACA
GGACCCACTGACGCGAAAGCGCGTTACATGATTGCATACGCCCCCCCTGGCATGGAGCCG
CCCAAAACACCTGAGGCGGCCGCCCACTGCATTCATGCGGAGTGGGACACAGGGTTGAAT
TCAAAATTCACATTTTCAATCCCTTACCTTTCGGCGGCTGATTACGCGTACACCGCGTCT
GACGCCGCGGAGACCACAAATGTACAGGGATGGGTTTGCCTGTTTCAAATTACACACGGG
AAGGCTGACGGCGACGCACTGGTCGTTCTAGCTAGCGCCGGTAAGGACTTTGAGCTGCGT
CTGCCAGTTGACGCTCGCACGCAGACCACCTCCGCAGGTGAGTCGGCTGACCCCGTGACT
GCCACTGTTGAGAACTACGGTGGTGAGACACAGGTCCAGAGACGCCAACACACGGATGTC
TCGTTCATATTAGACAGATTTGTGAAAGTAACACCAAAAGACCAAATTAATGTGTTGGAC
CTGATGCAAACCCCTGCACACACTTTGGTAGGCGCGCTCCTCCGTACTGCCACCTACTAC
TTCGCAGATCTAGAAGTGGCAGTGAAACACGAGGGGAACCTTACCTGGGTCCCGAATGGG
GCGCCCGAGACAGCGTTGGACAACACCACCAATCCAACGGCTTACCACAAGGCACCGCTC
ACCCGGCTTGCACTGCCTTACACGGCACCGCACCGTGTCTTGGCTACTGTTTACAACGGG
AACTGCAAGTATGGCGAGAGCCCCGTGACCAATGTGAGAGGTGACCTGCAAGTATTGGCC
CAAAAGGCGGCAAGAACGCTGCCTACCTCCTTCAATTACGGTGCCATCAAAGCCACTCGG
GTGACTGAACTGCTTTACCGCATGAAGAGGGCCGAAACATACTGCCCCCGGCCTCTTTTG
GCTATTCACCCAAGCGAAGCTAGACACAAACAAAAGATTGTTGCGCCTGTGAAACAGCTT
TTGAACTTTGACCTGCTCAAGTTGGCAGGAGACGTCGAGTCCAACCCTGGGCCTCTCTTC
TTCTCTGACGTCAGGTCAAATTTTTCCAAGTTGGTTGAAACCATCAACCAGATGCAGGAG
GACATGTCAACGAAACACGGACCCGACTTTAACCGGTTGGTGTCTGCATTTGAGGAACTG
GCCACTGGAGTGAAGGCTATCAGGACCGGTCTCGATGAAGCCAAACCCTGGTACAAGCTC
ATCAAGCTCTTGAGCCGCCTGTCATGCATGGCCGCTGTAGCAGCACGGTCAAAGGACCCA
GTCCTTGTGGCCATCATGCTGGCTGATACCGGCCTTGAGATTCTGGACAGTACCTTTGTC
GTGAAGAAGATCTCCGACTCGCTCTCCAGTCTCTTTCACGTGCCGGCCCCCGTCTTCAGT
TTCGGAGCCCCGATTTTGTTGGCCGGGTTGGTCAAAGTCGCCTCGAGTTTCTTCCGGTCC
ACGCCCGAAGACCTTGAGAGAGCGGAGAAACAGCTCAAAGCACGTGACATCAATGACATA
TTCGCCATTCTCAAGAACGGCGAGTGGCTGGTCAAGCTGATTCTTGCCATCCGCGACTGG
ATCAAGGCATGGATCGCCTCAGAAGAAAAGTTTGTCACCATGACAGACCTGGTGCCTGGC
ATCCTTGAAAAGCAGCGGGATCTCAACGACCCAAGCAAGTACAAAGAGGCCAAGGAGTGG
CTCGACAACGCGCGCCAAGCGTGTTTGAAGAGCGGGAACATCCACATCGCAAACCTTTGC
AAAGTGGTTGCCCCAGCACCCAGCAGGTCGAGGCCCGAACCCGTGGTCGTTTGCCTCCGT
GGCAAATCGGGCCAGGGCAAGAGTTTCCTTGCGAACGTGCTTGCACAAGCAATTTCAACC
CACTTCACTGGCAGAACCGACTCAGTTTGGTACTGCCCACCTGACCCTGACCACTTCGAC
GGTTACAACCAGCAGACCGTTGTAGTAATGGATGATTTGGGCCAGAACCCCGACGGGAAG
GACTTCAAGTACTTCGCCCAAATGGTTTCAACTACGGGGTTTATCCCGCCCATGGCTTCA
CTCGAGGACAAAGGCAAACCTTTCAACAGCAAGGTCATCATCGCCACCACCAACCTGTAC
TCGGGCTTCACCCCGAGAACTATGGTGTGCCCTGACGCACTGAACCGAAGGTTCCACTTT
GACATTGACGTGAGCGCCAAGGACGGGTACAAAATTAACAACAAATTGGACATCATCAAA
GCTCTTGAAGATACCCACACCAACCCAGTGGCAATGTTTCAATACGACTGTGCCCTTCTC
AACGGCATGGCCGTTGAAATGAAGAGAATGCAACAAGATATGTTCAAGCCTCAACCGTCC
CTCCAGAACGTCTACCAGCTTGTTCAGGAGGTGATTGACCGGGTCGAGCTCCACGAGAAG
GTGTCGAGCCACCCGATTTTCAAGCAGATCTCAATTCCTTCCCAAAAGGCTGTGCTGTAC
TTTCTCATTGAGAAGGGCCAGCACGAAGCAGCAATTGAGTTCTTTGAGGGGATGGTGCAT
GACTCCATCAAGGAGGAGCTCCGGCCTCTCATCCAACAGACCTCATTTGTGAAGCGCGCT
TTTAAGCGCCTGAAGGAAAACTTTGAGATAGTTGCCCTGTGTTTGACTCTTTTGGCAAAC
ATAGTGATCATGATCCGCGAGACTCGCAAGAGACAGCAGATGGTGGATGATGCAGTGAAC
GAGTACATTGAGAAGGCAAACATCACCACGGATGACAAGACTCTTGACGAGGCGGAAAAG
AACCCTCTGGAGACCAGCGGTGCCACCACTGTTGGTTTCAGAGAGAAAACTCTCCCGAGA
CACAAGGCGGGTGATGACGTGAACTCCGAGCCCGCCAAACCCGTGGAAGAACAACCACAA
GCTGAAGGACCCTACACCGGTCCACTCGAGCGTCAAAAACCCCTGAAAGTGAGGGCCAAG
CTCCCACAGCAGGAGGGGCCCTACGCTGGTCCGATGGAGAGACAGAAACCGCTGAAAGTG
AAAGTGAAAGCCCCGGTCGTTAAGGAAGGACCTTACGAAGGACCGGTGAAGAAACCTGTC
GCTTTGAAAGTGAAAGCAAAGAACTTGATTGTCACTGAGAGTGGTGCTCCCCCGACTGAC
TTGCAAAAGATGGTCATGGGTAACACCAAGCCCGTTGAGCTCATCCTCGACGGGAAGACG
GTGGCCATCTGCTGCGCCACCGGAGTGTTTGGTACTGCCTACCTAGTTCCTCGTCATCTT
TTCGCAGAGAAGTATGACAAGATCATGTTGGACGGCAGAGCCATGACAGACAGTGACTAC
AGAGTGTTTGAGTTTGAGATTAAAGTGAAAGGACAGGACATGCTCTCAGACGCCGCTCTC
ATGGTGCTTCACCGTGGGAATCGCGTGCGGGACATCACGAAGCACTTCCGTGATGTGGCA
AGAATGAAGAAAGGCACCCCCGTCGTCGGCGTGATCAACAACGCTGATGTTGGGAGACTG
ATCTTCTCTGGTGAGGCCCTTACCTACAAGGACATTGTAGTGTGCATGGACGGAGACACC
ATGCCCGGTCTCTTCGCCTACAAAGCTGCCACCAAGGCGGGTTACTGTGGAGGAGCCGTT
CTTGCAAAGGACGGAGCCGAGACTTTCATCGTCGGCACTCACTCCGCAGGCGGCAATGGA
GTTGGATACTGCTCATGCGTTTCCAGGTCCATGCTGCTTAAAATGAAGGCACACATCGAT
CCCGAACCACACCACGAGGGATTGATAGTTGACACCAGAGATGTTGAGGAGCGCGTACAT
GTCATGCGCAAAACCAAGCTCGCACCCACCGTGGCACACGGTGTGTTTAACCCCGAATTT
GGGCCTGCCGCCTTGTCCAACAAGGACCCGCGCCTGAATGAGGGGGTTGTCCTCGATGAA
GTCATCTTCTCCAAACACAAAGGAAACACAAAGATGTCTGAGGAGGACAAAGCGCTGTTC
CGCCGCTGTGCTGCTGACTACGCGTCGCGTCTGCATAGCGTGCTGGGTACGGCAAATGCC
CCACTGAGCACTTACGAGGCAATCAAGGGCGTCGACGGACTTGACGCCATGGAACCAGAC
ACCGCGCCTGGTCTCCCCTGGGCTCTCCAGGGGAAACGCCGTGGTGCGCTCATCGACTTC
GAGAACGGCACTGTCGGACCCGAGGTTGAAGCTGCCTTGAAGCTCATGGAGAAAAGAGAG
TACAAGTTTACATGCCAGACCTTCCTGAAGGACGAGATTCGCCCGATGGAGAAGGTACGT
GCCGGCAAGACTCGCATTGTCGACGTCCTGCCCGTTGAACACATTCTTTACACTAGGATG
ATGATTGGCAGATTTTGTGCTCAAATGCACTCAAACAACGGACCGCAAATTGGCTCGGCG
GTTGGTTGTAATCCTGATGTTGATTGGCAAAGATTTGGCACGCATTTTGCTCAGTATAGA
AACGTGTGGGATGTGGACTATTCGGCCTTTGATGCCAACCACTGCAGTGACGCAATGAAC
ATCATGTTTGAGGAGGTGTTTAACACGGACTTCGGTTTCCACCCAAACGCTGAGTGGATC
CTGAAAACTCTCGTGAACACTGAACACGCCTATGAGAACAAACGCATCACTGTTGAAGGC
GGGATGCCGTCTGGTTGTTCCGCAACAAGCATCATCAACACAATTTTGAACAACATCTAC
GTGCTCTACGCCTTGCGTAGACACTATGAGGGGGTTGAGCTGGACTCTTACACCATGATC
TCCTACGGAGACGACATCGTGGTTGCAAGTGATTACGATCTGGACTTTGAGGCCCTCAAG
CCTCACTTCAAATCCCTTGGTCAAACCATTACCCCAGCTGACAAAAGCGACAAAGGTTTT
GTTCTTGGTCACTCCATTACCGATGTCACTTTCCTCAAAAGACACTTCCACATGGACTAT
GGAACTGGGTTTTACAAACCTGTGATGGCTTCGAAGACCCTCGAGGCTATCCTCTCCTTT
GCACGCCGTGGGACCATACAGGAGAAGTTGATCTCCGTGGCAGGACTCGCCGTCCACTCT
GGACCTGACGAGTACCGGCGTCTCTTTGAGCCTTTCCAGGGCCTCTTTGAGATTCCAAGC
TACAGATCACTTTACCTGCGTTGGGTGAACGCCGTGTGCGGTGACGCATAATCCCTCAGA
TGTCACAGTTGGCAGAAAGACGCTGAGGCGAGTGACGCCGTAGGAGTGAAAAGTCCGAAA
GGGCTTTTT--CCCGCTTCCTATTTCAAAAAAAAAA
>E         
TTGAAAGGGGGCGTTAGGGTCTCTTCCCTAACATGCCAACGACAGCTCCTGCGCTGCACT
CCACACCCACGTCTGTGTGTGTGTGGGGACCGCTGGACTACCGTCCACCCACTTACGGCT
GGACTCACGGCACCGCGTAGCCATTTT-AGCTGGACTGTGCGGACGAACGCCACTTGCGC
ACCCCGCGTGACTGGTTAATACTCTTACCACTTTCCGCCTACTTGGTCACCAGCGCTGCC
CTGGGCACTCCCGTTGGGGGCCGTCCGGTGCTCCACGGTTCCCACGCATGACGAACTACG
GTAATGGGGCCGCTTCGTGCGAGTTGATCGCCTGGTGTGTTTCGGCTGTCACCCAAAGCC
CACCTTTCACCCCCCCCCCAAGTTTTTACCGCCTTTCCCGGCGTTAAAGGGAGGCAACCA
CAAGCTTGCAACTGTCTTGCTCGACGATAAAGGGCTGTGACCGCAAGATGATACCGCCTT
TCCCGGCGTTAATTGGATGCAACCACAAGATGAACCTTCACCCGGAAGTAAAACGGCAAA
TTCGCCTAGTTTTGCCCGTTTTCAGGAGAAATGGGACGTCTGCGCACGAAACGCGCCGTC
GCTTGAGGAGGACTTGTACAAACACGATCTATTCAGGTTCCCACAACCGACACAAACCGT
GCAACTTGAAACTCCGCCTGGTCTTTCCAGGTCTAGAGGGGTGGCATTTTGTACTGTGCT
TGACTCCACGCTCGGTCCACTGGCGAGTACTAGTAACAGCACTGTTGCTTCGTAGCGGAG
CATGGTGGCCGCGGGAACTCCTCCTTGGTAACAGGGACCCGCGGGGCCAAAAGCCACGTC
CTCACGGACCCACCATGTGTGCAACCCCAGCACGGCAACTTTACTGTGAAAACCACTTTA
AGGTGACACTGATACTGGTACTCAACCACTGGTGACAGGCTAAGGATGCCCTTTAGGTAC
CCTGAGGTAACACGCGACACTCGGGATCTGAGAAGGGGACTGGGGCTTCTTTAAAAGCGC
CTAGTTTAAAAAGCTTCTACGCCTGAATAGGTGACCGGAGGCCGGCACCTTTCTTTTAAA
CAACTACTTTTAATGAGCACAACTGACTGTTTCATCGCTTTGTTGTACGCTTTCAGAGAG
ATTAAAACACTGTTCTTATCACGAGCACAAGGAAAGATGGAGTTCACACTTCACAACGGT
GAGAAGAAAACATTCTACTCCAGGCCCAACAAACACGACAACTGCTGGCTGAACACCATC
CTCCAGTTGTTTAGGTACGTTGATGAACCTTTTTTCGACTGGGTCTACCACTCACCTGAG
AACCTCACACTTGATGCTATCAAACAATTGGAAGAAATTACTGGTCTCGAGCTCCACGAG
GGTGGACCACCCGCTCTCGTTATTTGGAACATTAAACACTTGCTCAACACCGGAATCGGC
ACCGCCTCGCGACCCAGCGAAGTGTGCATGGTAGACGGGACGGACATGTGTTTGGCTGAC
TTCCACGCTGGCATCTTCCTGAAAGGACAGGAACACGCTGTGTTCGCCTGCGTTACCTCC
AACGGGTGGTACGCGATTGATGACGAGGACTTTTACCCCTGGACGCCGGACCCGTCCGAC
GTTCTGGTGTTTGTCCCGTACGATCAAGAACCGCTCAACGGAGAATGGAAAGCAAAGGTT
CAGAAACGACTCAGAGGCGCCGGGCAATCCAGCCCGGCGACTGGGTCACAGAACCAGTCA
GGCAACACTGGAAGCATTATCAACAATTACTACATGCAGCAGTACCAGAACTCCATGGAC
ACGCAGCTTGGTGACAACGCTATTAGCGGAGGCTCCAACGAGGGGTCCACGGACACCACC
TCCACTCACACAACCAACACTCAGAACAATGACTGGTTTTCAAAGCTGGCCAGTTCCGCT
TTTAGCGGTCTTTTCGGCGCTCTTCTTGCTGACAAGAAAACCGAGGAGACCACTCTTCTC
GAGGACCGCATCCTCACTACCCGCAACGGACACACGACCTCGACAACCCAGTCGAGCGTT
GGAGTCACTTACGGGTACGCAACAGCTGAGGACTTTGTGAGCGGACCAAACACATCTGGG
CTTGAGACCAGGGTTGTGCAGGCAGAGCGGTTCTTCAAAACCCACTTGTTCGACTGGGTC
ACCAGTGACCCGTTTGGACGGTGTTATCTGCTGGAACTCCCAACTGACCACAAAGGTGTC
TACGGCAGCCTGACCGACTCTTATGCTTACATGAGAAACGGCTGGGATGTTGAGGTCACC
GCAGTGGGAAATCAGTTCAACGGAGGATGTCTGTTGGTGGCCATGGTGCCAGAACTTTGC
TCTATTGACAAGAGAGAGCTGTACCAGCTCACGCTCTTTCCCCACCAGTTCATCAACCCC
CGGACGAACATGACGGCGCACATCACTGTGCCCTTTGTTGGCGTCAACCGCTACGACCAG
TACAAGGTACACAAACCTTGGACCCTCGTGGTTATGGTTGTGGCCCCGCTGACTGTCAAC
ACCGAAGGTGCCCCACAGATCAAGGTCTATGCCAACATCGCCCCTACCAACGTGCACGTT
GCGGGTGAGTTCCCTTCTAAGGAAGGGATCTTCCCCGTGGCATGTAGCGACGGCTACGGT
GGTCTGGTGACCACTGACCCAAAGACGGCTGACCCCGCCTACGGGAAAGTGTTCAATCCA
CCTCGCAACAAGTTGCCGGGGCGGTTCACCAACTTCCTTGATGTGGCTGAGGCGTGCCCT
ACGTTTCTGCACTTTGAGGGTGGCGTGCCGTACGTGACCACAAAGACGGACTCAGACAGG
GTGCTCGCCCAGTTTGACTTGTCTCTGGCAGCAAAGCACATGTCAAACACCTTCCTGGCA
GGTCTCGCCCAGTACTACACACAGTACAGCGGCACCATCAACCTGCACTTCATGTTCACA
GGACCCACTGACGCGAAAGCGCGTTACATGATTGCATACGCCCCCCCTGGCATGGAGCCG
CCCAAAACACCTGAGGCGGCCGCCCACTGCATTCATGCGGAGTGGGACACAGGGTTGAAT
TCAAAATTCACATTTTCAATCCCTTACCTTTCGGCGGCTGATTACGCGTACACCGCGTCT
GACGCCGCGGAGACCACAAATGTACAGGGATGGGTTTGCCTGTTTCAAATTACACACGGG
AAGGCTGACGGCGACGCACTGGTCGTTCTAGCTAGCGCCGGTAAGGACTTTGAGCTGCGT
CTGCCAGTTGACGCTCGCACGCAGACCACCTCCGCAGGTGAGTCGGCTGACCCCGTGACT
GCCACTGTTGAGAACTACGGTGGTGAGACACAGGTCCAGAGACGCCAACACACGGATGTC
TCGTTCATATTAGACAGATTTGTGAAAGTAACACCAAAAGACCAAATTAATGTGTTGGAC
CTGATGCAAACCCCTGCACACACTTTGGTAGGCGCGCTCCTCCGTACTGCCACCTACTAC
TTCGCAGATCTAGAAGTGGCAGTGAAACACGAGGGGAACCTTACCTGGGTCCCGAATGGG
GCGCCCGAGACAGCGTTGGACAACACCACCAATCCAACGGCTTACCACAAGGCACCGCTC
ACCCGGCTTGCACTGCCTTACACGGCACCGCACCGTGTCTTGGCTACTGTTTACAACGGG
AACTGCAAGTATGGCGAGAGCCCCGTGACCAATGTGAGAGGTGACCTGCAAGTATTGGCT
CAAAAGGCGGCAAGAACGCTGCCTACCTCCTTCAATTACGGTGCCATCAAAGCCACTCGG
GTGACTGAACTGCTTTACCGCATGAAGAGGGCCGAAACATACTGCCCCCGGCCTCTTTTG
GCTATTCACCCAAGCGAAGCTAGACACAAACAAAAGATTGTTGCGCCTGTGAAACAGCTT
TTGAACTTTGACCTGCTCAAGTTGGCAGGAGACGTCGAGTCCAACCCTGGGCCTTTCTTC
TTCTCTGACGTCAGGTCAAATTTTTCCAAGTTGGTTGAAACCATCAACCAGATGCAGGAG
GACATGTCAACGAAACACGGACCCGACTTTAACCGGTTGGTGTCTGCATTTGAGGAACTG
GCCACTGGAGTGAAGGCTATCAGGACCGGTCTCGATGAAGCCAAACCCTGGTACAAGCTC
ATCAAGCTCTTGAGCCGCCTGTCATGCATGGCCGCTGTAGCAGCACGGTCAAAGGACCCA
GTCCTTGTGGCCATCATGCTGGCTGACACCGGCCTTGAGATTCTGGACAGTACCTTTGTC
GTGAAGAAGATCTCCGACTCGCTCTCCAGTCTCTTTCACGTGCCGGCCCCCGTCTTCAGT
TTCGGAGCCCCGATTTTGTTGGCCGGGTTGGTCAAAGTCGCCTCGAGTTTCTTCCGGTCC
ACGCCCGAAGACCTTGAGAGAGCGGAGAAACAGCTCAAAGCACGTGACATCAATGACATA
TTCGCCATTCTCAAGAACGGCGAGTGGCTGGTCAAGCTGATTCTTGCCATCCGCGACTGG
ATCAAGGCATGGATCGCCTCAGAAGAAAAGTTTGTCACCATGACAGACCTGGTGCCTGGC
ATCCTTGAAAAGCAGCGGGATCTCAACGACCCAAGCAAGTACAAAGAGGCCAAGGAGTGG
CTCGACAACGCGCGCCAAGCGTGTTTGAAGAGCGGGAACATCCACATCGCAAACCTTTGC
AAAGTGGTTGCCCCAGCACCCAGCAGGTCGAGGCCCGAACCCGTGGTCGTTTGCCTCCGT
GGCAAATCGGGCCAGGGCAAGAGTTTCCTTGCGAACGTGCTTGCACAAGCAATTTCAACC
CACTTCACTGGCAGAACCGACTCAGTTTGGTACTGCCCACCTGACCCTGACCACTTCGAC
GGTTACAACCAGCAGACCGTTGTAGTAATGGATGATTTGGGCCAGAACCCCGACGGGAAG
GACTTCAAGTACTTCGCCCAAATGGTTTCAACTACGGGGTTTATCCCGCCCATGGCTTCA
CTCGAGGACAAAGGCAAACCTTTCAACAGCAAGGTCATCATCGCCACCACCAACCTGTAC
TCGGGCTTCACCCCGAGAACTATGGTGTGCCCTGACGCACTGAACCGAAGGTTCCACTTT
GACATTGACGTGAGCGCCAAGGACGGGTACAAAATTAACAACAAATTGGACATCATCAAA
GCTCTTGAAGATACCCACACCAACCCAGTGGCAATGTTTCAATACGACTGTGCCCTTCTC
AACGGCATGGCCGTTGAAATGAAGAGAATGCAACAAGATATGTTCAAGCCTCAACCGTCC
CTCCAGAACGTCTACCAGCTTGTTCAGGAGGTGATTGACCGGGTCGAGCTCCACGAGAAG
GTGTCGAGCCACCCGATTTTCAAGCAGATCTCAATTCCTTCCCAAAAGGCTGTGCTGTAC
TTTCTCATTGAGAAGGGCCAGCACGAAGCAGCAATTGAGTTCTTTGAGGGGATGGTGCAT
GACTCCATCAAGGAGGAGCTCCGGCCTCTCATCCAACAGACCTCATTTGTGAAGCGCGCT
TTTAAGCGCCTGAAGGAAAACTTTGAGATAGTTGCCCTGTGTTTGACTCTTTTGGCAAAC
ATAGTGATCATGATCCGCGAGACTCGCAAGAGACAGCAGATGGTGGATGACGCAGTGAAC
GAGTACATTGAGAAGGCAAACATCACCACGGATGACAAGACTCTTGACGAGGCGGAAAAG
AACCCTCTGGAGACCAGCGGTGCCACCACTGTTGGTTTCAGAGAGAAAACTCTCCCGGGA
CACAAGGCGGGTGATGACGTGAACTCCGAGCCCGCCAAACCCGTGGAAGAACAACCACAA
GCTGAAGGACCCTACACCGGTCCACTCGAGCGTCAAAAACCCCTGAAAGTGAGGGCCAAG
CTCCCACAGCAGGAGGGGCCCTACGCTGGTCCGATGGAGAGACAGAAACCGCTGAAAGTG
AAAGTGAAAGCCCCGGTCGTTAAGGAAGGACCTTACGAAGGACCGGTGAAGAAACCTGTC
GCTTTGAAAGTGAAAGCAAAGAACTTGATTGTCACTGAGAGTGGTGCTCCCCCGACTGAC
TTGCAAAAGATGGTCATGGGTAACACCAAGCCTGTTGAGCTCATCCTCGACGGGAAGACG
GTGGCCATCTGCTGCGCCACCGGAGTGTTTGGTACTGCCTACCTAGTTCCTCGTCATCTT
TTCGCAGAGAAGTATGACAAGATCATGTTGGACGGCAGAGCCATGACAGACAGTGACTAC
AGAGTGTTTGAGTTTGAGATTAAAGTGAAAGGACAGGACATGCTCTCAGACGCCGCTCTC
ATGGTGCTTCACCGTGGGAATCGCGTGCGGGACATCACGAAGCACTTCCGTGATGTGGCA
AGAATGAAGAAAGGCACCCCCGTCGTCGGCGTGATCAACAACGCTGATGTTGGGAGACTG
ATCTTCTCTGGTGAGGCCCTTACCTACAAGGACATTGTAGTGTGCATGGACGGAGACACC
ATGCCCGGTCTCTTCGCCTACAAAGCTGCCACCAAGGCGGGTTACTGTGGAGGAGCCGTT
CTTGCAAAGGACGGAGCCGAGACTTTCATCGTCGGCACTCACTCCGCAGGCGGCAATGGA
GTTGGATACTGCTCATGCGTTTCCAGGTCCATGCTGCTTAAAATGAAGGCACACATCGAT
CCCGAACCACACCACGAGGGATTGATAGTTGACACCAGAGATGTTGAGGAGCGCGTACAT
GTCATGCGCAAAACCAAGCTCGCACCCACCGTGGCACACGGTGTGTTTAACCCCGAATTT
GGGCCTGCCGCCTTGTCCAACAAGGACCCGCGCCTGAATGAGGGGGTTGTCCTCGATGAA
GTCATCTTCTCCAAACACAAAGGAAACACAAAGATGTCTGAGGAGGACAAAGCGCTGTTC
CGCCGCTGTGCTGCTGACTACGCGTCGCGTCTGCATAGCGTGCTGGGTACGGCAAATGCC
CCACTGAGCACTTACGAGGCAATCAAGGGCGTCGACGGACTTGACGCCATGGAACCAGAC
ACCGCGCCTGGTCTCCCCTGGGCTCTCCAGGGGAAACGCCGTGGTGCGCTCATCGACTTC
GAGAACGGCACTGTCGGACCCGAGGTTGAAGCTGCCTTGAAGCTCATGGAGAAAAGAGAG
TACAAGTTTACATGCCAGACCTTCCTGAAGGACGAGATTCGCCCGATGGAGAAGGTACGT
GCCGGCAAGACTCGCATTGTCGACGTCCTGCCCGTTGAACACATTCTTTACACTAGGATG
ATGATTGGCAGATTTTGTGCTCAAATGCACTCAAACAACGGACCGCAAATTGGCTCGGCG
GTTGGTTGTAATCCTGATGTTGATTGGCAAAGATTTGGCACGCATTTTGCTCAGTATAGA
AACGTGTGGGATGTGGACTATTCGGCCTTTGATGCCAACCACTGCAGTGACGCAATGAAC
ATCATGTTTGAGGAGGTGTTTAACACGGACTTCGGTTTCCACCCAAACGCTGAGTGGATC
CTGAAAACTCTCGTGAACACTGAACACGCCTATGAGAACAAACGCATCACTGTTGAAGGC
GGGATGCCGTCTGGTTGTTCCGCAACAAGCATCATCAACACAATTTTGAACAACATCTAC
GTGCTCTACGCCTTGCGTAGACACTATGAGGGGGTTGAGCTGGACTCTTACACCATGATC
TCCTACGGAGACGACATCGTGGTTGCAAGTGATTACGATCTGGACTTTGAGGCCCTCAAG
CCTCACTTCAAATCCCTTGGTCAAACCATTACCCCAGCTGACAAAAGCGACAAAGGTTTT
GTTCTTGGTCACTCCATTACCGATGTCACTTTCCTCAAAAGACACTTCCACATGGACTAT
GGAACTGGGTTTTACAAACCTGTGATGGCTTCGAAGACCCTCGAGGCTATCCTCTCCTTT
GCACGCCGTGGGACCATACAGGAGAAGTTGATCTCCGTGGCAGGACTCGCCGTCCACTCT
GGACCTGACGAGTACCGGCGTCTCTTTGAGCCTTTCCAGGGCCTCTTCGAGATTCCAAGC
TACAGATCACTTTACCTGCGTTGGGTGAACGCCGTGTGCGGTGACGCATAATCCCTCAGA
TGTCACAGTTGGCAGAAAGACGCTGAGGCGAGTGACGCCGTAGGAGTGAAAAGTCCGAAA
GGGCTTTTTTTCCCGCTTCCTATTTCAAAAAAAAAA
>C        
TTGAAAGGGGGCGTTAGGGTCTCATCCCTAACATGCCAACGACAGCTCCTGCGCTGCACT
CCACACCCACGTCTGTGTGTGTGTGGGGACCGCTGGACTACCGTCCACCCACTTACGGCT
GGACTCACGGCACCGCGTAGCCATTTTTAGCTGGACTGTGCGGACGA-CGCCACTTGCGC
ACCCCGCGTGACTGGTTAATACTCTTACCACTTTCCGCCTACTTGGTCATTAGCGCTGCC
CTGGGCACTCCCGTTGGGGGCCGTCCGGTGCTCCACGGTTCCCACGCATGACGAACTACG
GTGATGGGGCCGCTTCGTGCGAGTTGATCGCCTGGTGTGTTTCGGCTGTCACCCAAAGCC
CACCTTTCACCCCCCCCCCAAGTTTTTACCGCCTTTCCCGGCGTTAAAGGGAGGCAACCA
CAAGCTTGCAACTGTCTTGCTCGACGATAAAGGGCTGTGACCGCAAGATGATACCGCCTT
TCCCGGCGTTAATTGGATGCAACCACAAGATGAACCTTCACCCGGAAGTAAAACGGCAAA
TTCGCCTAGTTTTGCCCGTTTTCAGGAGAAATGGGACGTCTGCGCACGAAACGCGCCGTC
GCTTGAGGAGGACTTGTACAAACACGATCTATTCAGGTTCCCACAACCGACACAAACCGT
GCAACTTGAAACTCCGCCTGGTCTTTCCAGGTCTAGAGGGGTGGCATTTTGTACTGTGCT
TGACTCCACGCTCGGTCCACTGGCGAGTGCTAGTAACAGCACTGTTGCTTCGTAGCGGAG
CATGGTGGCCGCGGGAACTCCTCCTTGGTAACAGGGACCCGCGGGGCCAAAAGCCACGTC
CTCACGGACCCACCATGTGTGCAACCCCAGCACGGCAACTTTACTGTGAAAACCACTTTA
AGGTGACACTGATACTGGTACTCAATCACTGGTGACAGGCTAAGGATGCCCTTTAGGTAC
CCTGAGGTAACACGCGACACTCGGGATCTGAGAAGGGGACTGGGGCTTCTTTAAAAGCGC
CTAGTTTAAAAAGCTTCTACGCCTGAATAGGTGACCGGAGGCCGGCACCTTTCTTTTAAA
CAACTACCTTTAATGAGCACAACTGACTGTTTCATCGCTTTGTTGTACGCTTTCAGAGAG
ATTAAAACACTGTTCTTATCACGAGCACAAGGAAAGATGGAGTTCACACTTCACAACGGT
GAGAAGAAAACATTCTACTCCAGGCCCAACAAACACGACAACTGCTGGCTGAACACCATC
CTCCAGTTGTTTAGGTACGTTGATGAACCTTTTTTCGACTGGGTCTACTACTCACCTGAG
AACCTCACACTTGATGCTATCAAACAATTGGAAGAAATTACTGGTCTCGAGCTCCACGAG
GGTGGACCACCCGCTCTCGTTATTTGGAACATTAAACACTTGCTCAACACCGGAATCGGC
ACCGCCTCGCGACCCAGCGAAGTGTGCATGGTAGACGGGACGGACATGTGTTTGGCTGAC
TTCCACGCTGGCATCTTCCTGAAAGGACAGGAACACGCTGTGTTCGCCTGCGTTACCTCC
AACGGGTGGTACGCGATTGATGACGAGGACTTTTACCCCTGGACGCCGGACCCGTCCGAC
GTTCTGGTGTTTGTCCCGTACGATCAAGAACCGCTCAACGGAGAATGGAAAGCAAAGGTT
CAGAAACGACTCAGAGGCGCCGGGCAATCCAGCCCGGCGACTGGGTCACAGAACCAGTCA
GGCAACACTGGAAGCATTATCAACAATTACTACATGCAGCAGTACCAGAACTCCATGGAC
ACGCAGCTTGGTGACAACGCTATTAGCGGAGGCTCCAACGAGGGGTCCACGGACACCACC
TCCACTCACACAACCAACACTCAGAACAATGACTGGTTTTCAAAGCTGGCCAGTTCCGCT
TTTAGCGGTCTTTTCGGCGCTCTTCTTGCTGACAAGAAAACCGAGGAGACCACTCTTCTC
GAGGACCGCATCCTCACTACCCGCAACGGACACACGACCTCGACAACCCAGTCGAGCGTT
GGAGTCACTTACGGGTACGCAACAGCTGAGGACTTTGTGAGCGGACCAAACACATCTGGG
CTTGAGACCAGGGTTGTGCAGGCAGAGCGGTTCTTCAAAACCCACTTGTTCGACTGGGTC
ACCAGTGACCCGTTTGGACGGTGCTATCTGCTGGAACTCCCAACTGACCACAAAGGTGTC
TACGGCAGCCTGACCGACTCTTATGCTTACATGAGAAACGGCTGGGATGTTGAGGTCACC
GCAGTGGGAAATCAGTTCAACGGAGGATGTCTGTTGGTGGCCATGGTGCCAGAACTTTGC
TCTATTGACAAGAGAGAGCTGTACCAGCTCACGCTCTTTCCCCACCAGTTCATCAACCCC
CGGACGAACATGACGGCGCACATCACTGTGCCCTTTGTTGGCGTCAACCGCTACGACCAG
TACAAGGTACACAAACCTTGGACCCTCGTGGTTATGGTTGTGGCCCCGCTGACTGTCAAC
ACCGAAGGTGCCCCACAGATCAAGGTCTATGCCAACATCGCCCCTACCAACGTGCACGTT
GCGGGTGAGTTCCCTTCTAAGGAAGGGATCTTCCCCGTGGCATGTAGCGACGGTTACGGT
GGTCTGGTGACCACTGACCCAAAGACGGCTGACCCCGCCTACGGGAAAGTGTTCAATCCA
CCTCGCAACATGTTGCCGGGGCGGTTCACCAACTTCCTTGATGTGGCTGAGGCGTGCCCT
ACGTTTCTGCACTTTGAGGGTGGCGTGCCGTACGTGACCACAAAGACGGACTCAGACAGG
GTGCTCGCCCAGTTTGACTTGTCTCTGGCAGCAAAGCACATGTCAAACACCTTCCTGGCA
GGTCTCGCCCAGTACTACACACAGTACAGCGGCACCATCAACCTGCACTTCATGTTCACA
GGACCCACTGACGCGAAAGCGCGTTACATGATTGCATACGCCCCCCCTGGCATGGAGCCG
CCCAAAACACCTGAGGCGGCCGCCCACTGCATTCATGCGGAGTGGGACACAGGGTTGAAT
TCAAAATTCACATTTTCAATCCCTTACCTTTCGGCGGCTGATTACGCGTACACCGCGTCT
GACGCCGCGGAGACCACAAATGTACAGGGATGGGTTTGCCTGTTTCAAATTACACACGGG
AAGGCTGACGGCGACGCACTGGTCGTTCTAGCTAGCGCCGGTAAGGACTTTGAGCTGCGT
CTGCCAGTTGACGCTCGCACGCAGACCACCTCCGCAGGTGAGTCGGCTGACCCCGTGACT
GCCACTGTTGAGAACTACGGTGGTGAGACACAGGTCCAGAGACGCCAACACACGGATGTC
TCGTTCATATTAGACAGATTTGTGAAAGTAACACCAAAAGACCAAATTAATGTGTTGGAC
CTGATGCAAACCCCTGCACACACTTTGGTAGGCGCGCTCCTCCGTACTGCCACCTACTAC
TTCGCAGATCTAGAAGTGGCAGTGAAACACGAGGGGAACCTTACCTGGGTCCCGAATGGG
GCGCCCGAGACAGCGTTGGACAACACCACCAATCCAACGGCTTACCACAAGGCACCGCTC
ACCCGGCTTGCACTGCCTTACACGGCACCGCACCGTGTCTTGGCTACTGTTTACAACGGG
AACTGCAAGTATGGCGAGAGCCCCGTGACCAATGTGAGAGGTGACCTGCAAGTATTGGCC
CAAAAGGCGGCAAGAACGCTGCCTACCTCCTTCAATTACGGTGCCATCAAAGCCACTCGG
GTGACTGAACTGCTTTACCGCATGAAGAGGGCCGAAACATACTGCCCCCGGCCTCTTTTG
GCTATTCACCCAAGCGAAGCTAGACACAAACAAAAGATTGTTGCGCCTGTGAAACAGCTT
TTGAACTTTGACCTGCTCAAGTTGGCAGGAGACGTCGAGTCCAACCCTGGGCCTTTCTTC
TTCTCTGACGTCAGGTCAAATTTTTCCAAGTTGGTTGAAACCATCAACCAGATGCAGGAG
GACATGTCAACGAAACACGGACCCGACTTTAACCGGTTGGTGTCTGCATTTGAGGAACTG
GCCACTGGAGTGAAGGCTATCAGGACCGGTCTCGATGAAGCCAAACCCTGGTACAAGCTC
ATCAAGCTCTTGAGCCGCCTGTCATGCATGGCCGCTGTAGCAGCACGGTCAAAGGACCCA
GTCCTTGTGGCCATCATGCTGGCTGACACCGGCCTTGAGATTCTGGACAGTACCTTTGTC
GTGAAGAAGATCTCCGACTCGCTCTCCAGTCTCTTTCACGTGCCGGCCCCCGTCTTCAGT
TTCGGAGCCCCGATTTTGTTGGCCGGGTTGGTCAAAGTCGCCTCGAGCTTCTTCCGGTCC
ACGCCCGAAGACCTTGAGAGAGCGGAGAAACAGCTCAAAGCACGTGACATCAATGACATA
TTCGCCATTCTCAAGAACGGCGAGTGGCTGGTCAAGCTGATTCTTGCCATCCGCGACTGG
ATCAAGGCATGGATCGCCTCAGAAGAAAAGTTTGTCACCATGACAGACCTGGTGCCTGGC
ATCCTTGAAAAGCAGCGGGATCTCAACGACCCAAGCAAGTACAAAGAGGCCAAGGAGTGG
CTCGACAACGCGCGCCAAGCGTGTTTGAAGAGCGGGAACATCCACATCGCAAACCTTTGC
AAAGTGGTTGCCCCAGCACCCAGCAGGTCGAGGCCCGAACCCGTGGTCGTTTGCCTCCGT
GGCAAATCGGGCCAGGGCAAGAGTTTCCTTGCGAACGTGCTTGCACAAGCAATTTCAACC
CACTTCACTGGCAGAACCGACTCAGTTTGGTACTGCCCACCTGACCCTGACCACTTCGAC
GGTTACAACCAGCAGACCGTTGTAGTAATGGATGATTTGGGCCAGAACCCCGACGGGAAG
GACTTCAAGTACTTCGCCCAAATGGTTTCAACTACGGGGTTTATCCCGCCCATGGCTTCA
CTCGAGGACAAAGGCAAACCTTTCAACAGCAAGGTCATCATCGCCACCACCAACCTGTAC
TCGGGCTTCACCCCGAGAACTATGGTGTGCCCTGACGCACTGAACCGAAGGTTCCACTTT
GACATTGACGTGAGCGCCAAGGACGGGTACAAAATTAACAACAAATTGGACATCATCAAA
GCTCTTGAAGATACCCACACCAACCCAGTGGCAATGTTTCAATACGACTGTGCCCTTCTC
AACGGCATGGCCGTTGAAATGAAGAGAATGCAACAAGATATGTTCAAGCCTCAACCGTCC
CTCCAGAACGTCTACCAGCTTGTTCAGGAGGTGATTGACCGGGTCGAGCTCCACGAGAAG
GTGTCGAGCCACCCGATTTTCAAGCAGATCTCAATTCCTTCCCAAAAGGCTGTGCTGTAC
TTTCTCATTGAGAAAGGCCAGCACGAAGCAGCAATTGAGTTCTTTGAGGGGATGGTGCAT
GACTCCATCAAGGAGGAGCTCCGGCCTCTCATCCAACAGACCTCATTTGTGAAGCGCGCT
TTTAAGCGCCTGAAGGAAAACTTTGAGATAGTTGCCCTGTGTTTGACTCTTTTGGCAAAC
ATAGTGATCATGATCCGCGAGACTCGCAAGAGACAGCAGATGGTGGATGATGCAGTGAAC
GAGTACATTGAGAAGGCAAACATCACCACGGATGACAAGACTCTTGACGAGGCGGAAAAG
AACCCTCTGGAGACCAGCGGTGCCACCACTGTTGGTTTCAGAGAGAAAACTCTCCCGGGA
CACAAGGCGGGTGATGACGTGAACTCCGAGCCCGCCAAACCCGTGGAAGAACAACCACAA
GCTGAAGGACCCTACACCGGTCCACTCGAGCGTCAAAAACCCCTGAAAGTGAGGGCCAAG
CTCCCACAGCAGGAGGGGCCCTACGCTGGTCCGATGGAGAGACAGAAACCGCTGAAAGTG
AAAGTGAAAGCCCCGGTCGTTAAGGAAGGACCTTACGAAGGACCGGTGAAGAAACCTGTC
GCTTTGAAAGTGAAAGCAAAGAACTTGATTGTCACTGAGAGTGGTGCTCCCCCGACTGAC
TTGCAAAAGATGGTCATGGGTAACACCAAGCCTGTTGAGCTCATCCTCGACGGGAAGACG
GTGGCCATCTGCTGCGCCACCGGAGTGTTTGGCACTGCCTACCTAGTTCCTCGTCATCTT
TTCGCAGAGAAGTATGACAAGATCATGTTGGACGGCAGAGCCATGACAGACAGTGACTAC
AGAGTGTTTGAGTTTGAGATTAAAGTGAAAGGACAGGACATGCTCTCAGACGCCGCTCTC
ATGGTGCTTCACCGTGGGAATCGCGTGCGGGACATCACGAAGCACTTCCGTGATGTGGCA
AGAATGAAGAAAGGCACCCCCGTCGTCGGCGTGATCAACAACGCTGATGTTGGGAGACTG
ATCTTCTCTGGTGAGGCCCTTACCTACAAGGACATTGTAGTGTGCATGGACGGAGACACC
ATGCCCGGTCTCTTCGCCTACAAAGCTGCCACCAAGGCGGGTTACTGTGGAGGAGCCGTT
CTTGCAAAGGACGGAGCCGAGACTTTCATCGTCGGCACTCACTCCGCAGGCGGCAATGGA
GTTGGATACTGCTCATGCGTTTCCAGGTCCATGCTGCTTAAAATGAAGGCACACATTGAT
CCCGAACCACACCACGAGGGATTGATAGTTGACACCAGAGATGTTGAGGAGCGCGTACAT
GTCATGCGCAAAACCAAGCTCGCACCCACCGTGGCACACGGTGTGTTTAACCCCGAATTT
GGGCCTGCCGCCTTGTCCAACAAGGACCCGCGCCTGAATGAGGGGGTTGTCCTCGATGAA
GTCATCTTCTCCAAACACAAAGGAAACACAAAGATGTCTGAGGAGGACAAAGCGCTGTTC
CGCCGCTGTGCTGCTGACTACGCGTCGCGTCTGCATAGCGTGCTGGGTACGGCAAATGCC
CCACTGAGCACTTACGAGGCAATCAAGGGCGTCGACGGACTTGACGCCATGGAACCAGAC
ACCGCGCCTGGTCTCCCCTGGGCTCTCCAGGGGAAACGCCGTGGTGCGCTCATCGACTTC
GAGAACGGCACTGTCGGACCCGAGGTTGAAGCTGCCTTGAAGCTCATGGAGAAAAGAGAG
TACAAGTTTACATGCCAGACCTTCCTGAAGGACGAGATTCGCCCGATGGAGAAGGTACGT
GCCGGCAAGACTCGCATTGTCGACGTCCTGCCCGTTGAACACATTCTTTACACTAGGATG
ATGATTGGCAGATTTTGTGCTCAAATGCACTCAAACAACGGACCGCAAATTGGCTCGGCG
GTTGGTTGTAATCCTGATGTTGATTGGCAAAGATTTGGCACGCATTTTGCTCAGTATAGA
AACGTGTGGGATGTGGACTATTCGGCCTTTGATGCCAACCACTGCAGTGACGCAATGAAC
ATCATGTTTGAGGAGGTGTTTAACACGGACTTCGGTTTCCACCCAAACGCTGAGTGGATC
CTGAAAACTCTCGTGAACACTGAACACGCCTATGAGAACAAACGCATCACTGTTGAAGGC
GGGATGCCGTCTGGTTGTTCCGCAACAAGCATCATCAACACAATTTTGAACAACATCTAC
GTGCTCTACGCCTTGCGTAGACACTATGAGGGGGTTGAGCTGGACTCTTACACCATGATC
TCCTACGGAGACGACATCGTGGTTGCAAGTGATTACGATCTGGACTTTGAGGCCCTCAAG
CCTCACTTCAAATCCCTTGGTCAAACCATTACCCCAGCTGACAAAAGCGACAAAGGTTTT
GTTCTTGGTCACTCCATTACCGATGTCACTTTCCTCAAAAGACACTTCCACATGGACTAT
GGAACTGGGTTTTACAAACCTGTGATGGCTTCGAAGACCCTCGAGGCTATCCTCTCCTTT
GCACGCCGTGGGACCATACAGGAGAAGTTGATCTCCGTGGCAGGACTCGCCGTCCACTCT
GGACCTGACGAGTACCGGCGTCTCTTTGAGCCTTTCCAGGGCCTCTTTGAGATTCCAAGC
TACAGATCACTTTACCTGCGTTGGGTGAACGCCGTGTGCGGTGACGCATAATCCCTCAGA
TGTCACAGTTGGCAGAAAGACGCTGAGGCGAGTGACGCCGTAGGAGTGAAAAGTCCGAAA
GGGCTTTTT--CCCGCTTCCTATTTCAAAAAAAAAA
>P
TtgaAAGGGGGCGTTAGGGTCTCATCCCTAACATGCCAACGACAGCTCcTGCGCTGCACT
CCACACCCACGTCTGTGTGTGTGTGGGGACCGCTGGACTACCGTCCACCCACTTACGGCT
GGACTCACGGCACCGCGTAGCCATTTT-AGCTGGACTGTGCGGACGAACGCCACTTGCGC
ACCCCGCGTGACTGGTTAATACTCTTACCACTTtCcGCCTACTTGGTCATTAGCGCTGCC
CTGGGCACTCCCGTTGGGGGCCGTCCGGTGCTCCACGGTTCCCACGCATGACGAACTACG
GTGATGGGGCCGCTTCGTGCGAGTTGATCGCCTGGTGTGTTTCGGCTGTCACCCAAAGCC
CACCTTTCACcccCCCCCCAAGTTTTTACcGCCTTTCCcGGCGTTAAaGGGAgGCAACCA
CAAGCTTGCAACTGTCTTGCTCGACGATAAAGGGCTGTGACCGCAAGATGATACCGCCTC
TCCCGGCGTTAATTGGATGCAACCACAAGATGAACCTTCACCCGGAAGTAAAACGGCAAA
TTCGCCTAGTTTTGCCCGTTTTCAGGAGAAATGGGACGTCTGCGCACGAAACGCGCCGTC
GCTTGAGGAGGACTTGTACAAACACGATCTATTCAGGTTCCCACAACCGACACAAACCGT
GCAACTTGAAACTCCGCCTGGTCTTTCCAGGTCTAGAGGGGTGGCATTTTGTACTGTGCT
TGACTCCACGCTCGGTCCACTGGCGAGTGCTAGTAACAGCACTGTTGCTTCGTAGCGGAG
CATGGTGGCCGCGGGAACTCCTCCTTGGTAACAGGGACCCGCGGGGCCAAAAGCCACGTC
CTCACGGACCCACCATGTGTGCAACCCCAGCACGGCAACTTTACTGTGAAAACCACTTTA
AGGTGACACTGATACTGGTACTCAACCACTGGTGACAGGCTAAGGATGCCCTTTAGGTAC
CCTGAGGTAACACGCGACACTCGGGATCTGAGAAGGGGACTGGGGCTTCTTTAAAAGCGC
CTAGTTTAAAAAGCTTCTACGCCTGAATAGGTGACCGGAGGCCGGCACCTTTCTTTTAAA
CAACTACTTTTAATGAGCACAACTGACTGTTTCATCGCTTTGTTGTACGCTTTCAGAGAG
ATTAAAACACTGTTCTTATCACGAGCACAAGGAAAGATGGAGTTCACACTTCACAACGGT
GAGAAGAAAACATTCTACTCCAGGCCCAACAAACACGACAACTGCTGGCTGAACACCATC
CTCCAGTTGTTTAGGTACGTTGATGAACCTTTTTTCGACTGGGTCTACTACTCACCTGAG
AACCTCaCACTTGATGCTATCAAACAATTGGAAGAAATTACTGGTCTCGAGCTCCACGAG
GGTGGACCaCCCGCTCTCGTTATTTGGAACATTAAACACTTGCTCAACACTGGAATCGGC
ACCGCCTCGCGACCCAGCGAAGTGTGCATGGTAGACGGGACGGACATGTGTTTGGCTGAC
TTCCACGCTGGCATCTTCCTGAAAGGACAGGAACACGCTGTGTTCGCCTGCGTTACCTCC
AACGGGTGGTACGCGATTGATGACGAGGACTTTTACCCCTGGACGCCGGACCCGTCCGAC
GTTcTGGTGTTTGTCCCGTACGATCAAGAACCGCTCAACGGAGAATGGAAAGCAAAGGTT
CAGAAACGACTCAGAGGCGCCGGGCAATCCAGCCCGGCGACTGGGTCACAGAACCAGTCA
GGCAACACTGGAAGCATTATCAACAATTACTACATGCAGCAGTACCAGAACTCCATGGAC
ACGCAGCTTGGTGACAACGCTATTAGCGGAGGCTCCAACGAGGGGTCCACGGACACCACC
TCCACTCACACAACCAACACTCAGAACAATGACTGGTTTTCAAAGCTGGCCAGTTCCGCT
TTTAGCGGTCTTTTCGGCGCTCTTCTTGCTGACAAGAAAACCGAGGAGACCACTCTTCTC
GAGGACCGCATCCTCACTACCCGCAACGGACACACGACCTCGACAACCCAGTCGAGCGTT
GGAGTCACTTACGGGTACGCAACAGCTGAGGACTTTGTGAGCGGACCAAACACATCTGGG
CTTGAGACCAGGGTTGTGCAGGCAGAGCGGTTCTTCAAAACCCACTTGTTCGACTGGGTC
ACCAGTGACCCGTTTGGACGGTGCTATCTGCTGGAACTCCCAACTGACCACAAAGGTGTC
TACGGCAGCCTGACCGACTCTTATGCTTACATGAGAAACGGCTGGGATGTTGAGGTCACC
GCAGTGGGAAATCAGTTCAACGGAGGATGTCTGTTGGTGGCCATGGTGCCAGAACTTTGC
TCTATTGACAAGAGAGAGCTGTACCAGCTCACGCTCTTTCCCCACCAGTTCATCAACCCC
CGGACGAACATGACGGCGCACATCACTGTGCCCTTTGTTGGCGTCAACCGCTACGACCAG
TACAAGGTACACAAACCTTGGACCCTCGTGGTTATGGTTGTGGCCCCGCTGACTGTCAAC
ACCGAAGGTGCCCCACAGATCAAGGTCTATGCCAACATCGCCCCTACCAACGTGCACGTT
GCGGGTGAGTTCCCTTCTAAGGAAGGGATCTTCCCCGTGGCATGTAGCGACGGTTACGGT
GGTCTGGTGACCACTGACCCAAAGACGGCTGACCCCGCCTACGGGAAAGTGTTCAATCCA
CCTCGCAACATGTTGCCGGGGCGGTTCACCAACTTCCTTGATGTGGCTGAGGCGTGCCCT
ACGTTTCTGCACTTTGAGGGTGGCGTGCCGTACGTGACCACAAAGACGGACTCAGACAGG
GTGCTCGCCCAGTTTGACTTGTCTCTGGCAGCAAAGCACATGTCAAACACCTTCCTGGCA
GGTCTCGCCCAGTACTACACACAGTACAGCGGCACCATCAACCTGCACTTCATGTTCACA
GGACCCACTGACGCGAAAGCGCGTTACATGATTGCATACGCCCCCCCTGGCATGGAGCCG
CCCAAAACACCTGAGGCGGCCGCCCACTGCATTCATGCGGAGTGGGACACAGGGTTGAAT
TCAAAATTCACATTTTCAATCCCTTACCTTTCGGCGGCTGATTACGCGTACACCGCGTCT
GACGCCGCGGAGACCACAAATGTACAGGGATGGGTTTGCCTGTTTCAAATTACACACGGG
AAGGCTGACGGCGACGCACTGGTCGTTCTAGCTAGCGCCGGTAAGGACTTTGAGCTGCGT
CTGCCAGTTGACGCTCGCACGCAGACCACCTCCGCAGGTGAGTCGGCTGACCCCGTGACT
GCCACTGTTGAGAACTACGGTGGTGAGACACAGGTCCAGAGACGCCAACACACGGATGTC
TCGTTCATATTAGACAGATTTGTGAAAGTAACACCAAAAGACCAAATTAATGTGTTGGAC
CTGATGCAAACCCCTGCACACACTTTGGTAGGCGCGCTCCTCCGTACTGCCACCTACTAC
TTCGCAGATCTAGAAGTGGCAGTGAAACACGAGGGGAACCTTACCTGGGTCCCGAATGGG
GCGCCCGAGACAGCGTTGGACAACACCACCAATCCAACGGCTTACCACAAGGCACCGCTC
ACCCGGCTTGCACTGCCTTACACGGCACCGCACCGTGTCTTGGCTACTGTTTACAACGGG
AACTGCAAGTATGGCGAGAGCCCCGTGACCAATGTGAGAGGTGACCTGCAAGTATTGGCC
CAAAAGGCGGCAAGAACGCTGCCTACCTCCTTCAATTACGGTGCCATCAAAGCCACTCGG
GTGACTGAACTGCTTTACCGCATGAAGAGGGCCGAAACATACTGCCCCCGGCCTCTTTTG
GCTATTCACCCAAGCGAAGCTAGACACAAACAAAAGATTGTTGCGCCTGTGAAACAGCTT
TTGAACTTTGACCTGCTCAAGTTGGCAGGAGACGTCGAGTCCAACCCTGGGCCTTTCTTC
TTCTCTGACGTCAGGTCAAATTTTTCCAAGTTGGTTGAAACCATCAACCAGATGCAGGAG
GACATGTCAACGAAACACGGACCCGACTTTAACCGGTTGGTGTCTGCATTTGAGGAACTG
GCCACTGGAGTGAAGGCTATCAGGACCGGTCTCGATGAAGCCAAACCCTGGTACAAGCTC
ATCAAGCTCTTGAGCCGCCTGTCATGCATGGCCGCTGTAGCAGCACGGTCAAAGGACCCA
GTCCTTGTGGCCATCATGCTGGCTGACACCGGTCTTGAGATTCTGGACAGTACCTTTGTC
GTGAAGAAGATCTCCGACTCGCTCTCCAGTCTCTTTCACGTGCCGGCCCCCGTCTTCAGT
TTCGGAGCCCCGATTTTGTTGGCCGGGTTGGTCAAAGTCGCCTCGAGTTTCTTCCGGTCC
ACGCCCGAAGACCTTGAGAGAGCGGAGAAACAGCTCAAAGCACGTGACATCAATGACATA
TTCGCCATTCTCAAGAACGGCGAGTGGCTGGTCAAGCTGATTCTTGCCATCCGCGACTGG
ATCAAGGCATGGATCGCCTCAGAAGAAAAGTTTGTCACCATGACAGACCTGGTGCCTGGC
ATCCTTGAAAAGCAGCGGGATCTCAACGACCCAAGCAAGTACAAAGAGGCCAAGGAGTGG
CTCGACAACGCGCGCCAAGCGTGTTTGAAGAGCGGGAACATCCACATCGCAAACCTTTGC
AAAGTGGTTGCCCCAGCACCCAGCAGGTCGAGGCCCGAACCCGTGGTCGTTTGCCTCCGT
GGCAAATCGGGCCAGGGCAAGAGTTTCCTTGCGAACGTGCTTGCACAAGCAATTTCAACC
CACTTCACTGGCAGAACCGACTCAGTTTGGTACTGCCCACCTGACCCTGACCACTTCGAC
GGTTACAACCAGCAGACCGTTGTAGTAATGGATGATTTGGGCCAGAACCCCGACGGGAAG
GACTTCAAGTACTTCGCCCAAATGGTTTCAACTACGGGGTTTATCCCGCCCATGGCTTCA
CTCGAGGACAAAGGCAAACCTTTCAACAGCAAGGTCATCATcGCCACCACCAACCTGTAC
TCGGGCTTCACCCCGAGAACTATGGTGTGCCCTGACGCACTGAACCGAAGGTTCCACTTT
GACATTGACGTGAgCGCCAAGGACGGGTACAAAATTAACAACAAATTGGACATCATCAAA
GCTCTTGAAGATACCCACACCAACCCAGTGGCAATGTTTCAATACGACTGTGCCCTTCTC
AACGGCATGGCCGTTGAAATGAAGAGAATGCAACAAGATATGTTCAAGCCTCAACCGtCC
CTCCAGAACGTCTACCAGCTTGTTCAGGAGGTGATTGACCGGGTCGAGCTCCACGAGAAG
GTGTCGAGCCACCCGATTTTCAAGCAGATCTCAATTCCTTCCCAAAAGGCTGTGCTGTAC
TTTCTCATTGAGAAAGGCCAGCACGAAGCAGCAATTGAGTTCTTTGAGGGGATGGTGCAT
GACTCCATCAAGGAGGAGCTCCGGCCTCTCATCCAACAGACCTCATTTGTGAAGCGCGCT
TTTAAGCGCCTGAAGGAAAACTTTGAGgTAGTTGCCCTGTGTTTGACTCTTTTGGCAAAC
ATAGTGATCATGATCCGCGAGACTCGCAAGAGACAGCAGATGGTGGATGATGCAGTGAAC
GAGTACACTGAGAAGGCAAACATCACCACGGATGACAAGACTCTTGACGAGGCGGAAAAG
AACCCTCTGGAGACCAGCGGTGCCACCACTGTTGGTTTCAGAGAGAAAACTCTCCCGGGA
CACAAGGCGGGTGATGACGTGAACTCCGAGCCCGCCAAACCCGTGGAAGAACAACCACAA
GCTGAAGGACCCTACACCGGTCCACTCGAGCGTCAAAAACCCCTGAAAGTGAGGGCCAAG
CTCCCACAGCAGGAgGGGCCCTACGCTGGTCCGATGGAGAGACAGAAACCGCCGAAAGTG
AAAGTGAAAGCCCCGGTCGTTAAGGAAGGACCTTACGAAGGACCGGTGAAGAAACCTGTC
GCTTTGAAAGTGAAAGCAAAGAACTTGATTGTCACTGAGAGTGGTGCTCCCCCGACTGAC
TTGCAAAAGATGGTCATGGGTAACACCAAGCCTGTTGAGCTCATCCTCGACGGGAAGACG
GTGGCCATCTGCTGCGCCACCGGAGTGTTTGGTACTGCCTACCTAGTTCCTCGTCATCTT
TTCGCAGAGAAGTATGACAAGATCATGTTGGACGGCAGAGCCATGACAGACAGTGACTAC
AGAGTGTTTGAGTTTGAGATTAAAGTGAAAGGACAGGACATGCTCTCAGACGCCGCTCTC
ATGGTGCTTCACCGTGGGAATCGCGTGCGGGACATCACGAAGCACTTCCGTGATGTGGCA
AGAATGAAGAAAGGCACCCCCGTCGTCGGCGTGATCAACAACGCTGATGTTGGGAGACTG
ATCTTCTCTGGTGAGGCCCTTACCTACAAGGACATTGTAGTGTGCATGGACGGAGACACC
ATGCCCGGTCTCTTCGCCTACAAAGCTGCCACCAAGGCGGGTTACTGTGGAGGAGCCGTT
CTTGCAAAGGACGGAGCCGAGACTTTCATCGTCGGCACTCACTCCGCAGGCGGCAATGGA
GTTGGATACTGCTCATGCGTTTCCAGGTCCATGCTGCTTAAAATGAAGGCACACATCGAT
CCCGAACCACACCACGAGGGATTGATAGTTGACACCAGAGATGTTGAGGAGCGCGTACAT
GTCATGCGCAAAACCAAGCTCGCACCCACCGTGGCACACGGTGTGTTTAACCCCGAATTT
GGGCCTGCCGCCTTGTCCAACAAGGACCCGCGCCTGAATGAGGGGGTTGTCCTCGATGAA
GTCATCTTCTCCAAACACAAAGGAAACACAAAGATGTCTGAGGAGGACAAAGCGCTGTTC
CGCCGCTGTGCTGCTGACTACGCGTCGCGTCTGCATAGCGTGCTGGGTACGGCAAATGCC
CCACTGAGCACTTACGAGGCAATCAAGGGCGTCGACGGACTTGACGCCATGGAACCAGAC
ACCGCGCCTGGTCTCCCCTGGGCTCTCCAGGGGAAACGCCGTGGTGCGCTCATCGACTTC
GAGAACGGCACTGTCGGACCCGAGGTTGAAGCTGCCTTGAAGCTCATGGAGAAAAGAGAG
TACAAGTTTACATGCCAGACCTTCCTGAAGGACGAGATTCGCCCGATGGAGAAGGTACGT
GCCGGCAAGACTCGCATTGTCGACGTCCTGCCCGTTGAACACATTCTTTACACTAGGATG
ATGATTGGCAGATTTTGTGCTCAAATGCACTCAAACAACGGACCGCAAATTGGCTCGGCG
GTTGGTTGTAATCCTGATGTTGATTGGCAAAGATTTGGCACGCATTTTGCTCAGTATAGA
AACGTGTGGGATGTGGACTATTCGGCCTTTGATGCCAACCACTGCAGTGACGCAATGAAC
ATCATGTTTGAGGAGGTGTTTAACACGGACTTCGGTTTCCACCCAAACGCTGAGTGGATC
CTGAAAACTCTCGTGAACACTGAACACGCCTATGAGAACAAACGCATCACTGTTGAAGGC
GGGATGCCGTCTGGTTGTTCCGCAACAAGCATCATCAACACAATTTTGAACAACATCTAC
GTGCTCTACGCCTTGCGTAGACACTATGAGGGGGTTGAGCTGGACTCTTACACCATGATC
TCCTACGGAGACGACATCGTGGTTGCAAGTGATTACGATCTGGACTTTGAGGCCCTCAAG
CCTCACTTCAAATCCCTTGGTCAAACCATTACCCCAGCTGACAAAAGCGACAAAGGTTTT
GTTCTTGGTCACTCCATTACCGATGTCACTTTCCTCAAAAGACACTTCCACATGGACTAT
GGAACTGGGTTTTACAAACCTGTGATGGCTTCGAAGACCCTCGAGGCTATCCTCTCCTTT
GCACGCCGTGGGACCATACAGGAGAAGTTGATCTCCGTGGCAGGACTCGCCGTCCACTCT
GGACCTGACGAGTACCGGCGTCTCTTTGAGCCTTTCCAGGGCCTCTTTGAGATTCCAAGC
TACAGATCACTTTACCTGCGTTGGGTGAACGCCGTGTGCGGTGACGCATAATCCCTCAGA
TGTCACAgTTGGCAGAAAGACGCTGAGGCGAGtGACGCCGTAGGAGTGAAAAGTCCGAAA
GGGCTTTTT--CCCGCTTCCTATTTCAAAAAAAAAA
>M         
TTGAAAGGGGGCGTTAGGGTCTCATCCCTAACATGCCAACGACAGCTCCTGCGCTGCACT
CCACACCCACGTCTGTGTGTGTGTGGGGACCGCTGGACTACCGTCCACCCACTTACGGCT
GGACTCACGGCACCGCGTAGCCATTTT-AGCTGGACTGTGCGGACGAACGCCACTTGCGC
ACCCCGCGTGACTGGTTAATACTCTTACCACTTTCCGCCTACTTGGTCATTAGCGCTGCC
CTGGGCACTCCCGTTGGGGGCCGTCCGGTGCTCCACGGTTCCCACGCATGACGAACTACG
GTGATGGGGCCGCTTCGTGCGAGTTGATCGCCTGGTGTGTTTCGGCTGTCACCCAAAGCC
CACCTTTCACCCCCCCCCCAAGTTTTTACCGCCTTTCCCGGCGTTAAAGGGAGGCAACCA
CAAGCTTGCAACTGTCTTGCTCGACGATAAAGGGCTGTGACCGCAAGATGATACCGCCTT
TCCCGGCGTTAATTGGATGCAACCACAAGATGAACCTTCACCCGGAAGTAAAACGGCAAA
TTCGCCTAGTTTTGCCCGTTTTCAGGAGAAATGGGACGTCTGCGCACGAAACGCGCCGTC
GCTTGAGGAGGACTTGTACAAACACGATCTATTCAGGTTCCCACAACCGACACAAACCGT
GCAACTTGAAACTCCGCCTGGTCTTTCCAGGTCTAGAGGGGTGGCATTTTGTACTGTGCT
TGACTCCACGCTCGGTCCACTGGCGAGTGCTAGTAACAGCACTGTTGCTTCGTAGCGGAG
CATGGTGGCCGCGGGAACTCCTCCTTGGTAACAGGGACCCGCGGGGCCAAAAGCCACGTC
CTCACGGACCCACCATGTGTGCAACCCCAGCACGGCAACTTTACTGTGAAAACCACTTTA
AGGTGACACTGATACTGGTACTCAACCACTGGTGACAGGCTAAGGATGCCCTTTAGGTAC
CCTGAGGTAACACGCGACACTCGGGATCTGAGAAGGGGACTGGGGCTTCTTTAAAAGCGC
CTAGTTTAAAAAGCTTCTACGCCTGAATAGGTGACCGGAGGCCGGCACCTTTCTTTTAAA
CAACTACTTTTAATGAGCACAACTGACTGTTTCATCGCTTTGTTGTACGCTTTCAGAGAG
ATTAAAACACTGTTCTTACCACGAGCACAAGGAAAGATGGAGTTCACACTTCACAACGGT
GAGAAGAAAACATTCTACTCCAGGCCCAACAAACACGACAACTGCTGGCTGAACACCATC
CTCCAGTTGTTTAGGTACGTTGATGAACCTTTTTTCGACTGGGTCTACTACTCACCTGAG
AACCTCACACTTGATGCTATCAAACAATTGGAAGAAATTACTGGTCTCGAGCTCCACGAG
GGTGGACCACCCGCTCTCGTTATTTGGAACATTAAACACTTGCTCAACACCGGAATCGGC
ACCGCCTCGCGACCCAGCGAAGTGTGCATGGTAGACGGGACGGACATGTGTTTGGCTGAC
TTCCACGCTGGCATCTTCCTGAAAGGACAGGAACACGCTGTGTTCGCCTGCGTTACCTCC
AACGGGTGGTACGCGATTGATGACGAGGACTTTTACCCCTGGACGCCGGACCCGTCCGAC
GTTCTGGTGTTTGTCCCGTACGATCAAGAACCGCTCAACGGAGAATGGAAAGCAAAGGTT
CAGAAACGACTCAGAGGCGCCGGGCAATCCAGCCCGGCGACTGGGTCACAGAACCAGTCA
GGCAACACTGGAAGCATTATCAACAATTACTACATGCAGCAGTACCAGAACTCCATGGAC
ACGCAGCTTGGTGACAACGCTATTAGCGGAGGCTCCAACGAGGGGTCCACGGACACCACC
TCCACTCACACAACCAACACTCAGAACAATGACTGGTTTTCAAAGCTGGCCAGTTCCGCT
TTTAGCGGTCTTTTCGGCGCTCTTCTTGCTGACAAGAAAACCGAGGAGACCACTCTTCTC
GAGGACCGCATCCTCACTACCCGCAACGGACACACGACCTCGACAACCCAGTCGAGCGTT
GGAGTCACTTACGGGTACGCAACAGCTGAGGACTTTGTGAGCGGACCAAACACATCTGGG
CTTGAGACCAGGGTTGTGCAGGCAGAGCGGTTCTTCAAAACCCACTTGTTCGACTGGGTC
ACCAGTGACCCGTTTGGACGGTGCTATCTGCTGGAACTCCCAACTGACCACAAAGGTGTC
TACGGCAGCCTGACCGACTCTTATGCTTACATGAGAAACGGCTGGGATGTTGAGGTCACC
GCAGTGGGAAATCAGTTCAACGGAGGATGTCTGTTGGTGGCCATGGTGCCAGAACTTTGC
TCTATTGACAAGAGAGAGCTGTACCAGCTCACGCTCTTTCCCCACCAGTTCATCAACCCC
CGGACGAACATGACGGCGCACATCACTGTACCCTTTGTTGGCGTCAACCGCTACGACCAG
TACAAGGTACACAAACCTTGGACCCTCGTGGTTATGGTTGTGGCCCCGCTGACTGTCAAC
ACCGAAGGTGCCCCACAGATCAAGGTCTATGCCAACATCGCCCCTACCAACGTGCACGTT
GCGGGTGAGTTCCCTTCTAAGGAAGGGATCTTCCCCGTGGCATGTAGCGACGGTTACGGT
GGTCTGGTGACCACTGACCCAAAGACGGCTGACCCCGCCTACGGGAAAGTGTTCAATCCA
CCTCGCAACATGTTGCCGGGGCGGTTCACCAACTTCCTTGATGTGGCTGAGGCGTGCCCT
ACGTTTCTGCACTTTGAGGGTGGCGTGCCGTACGTGACCACAAAGACGGACTCAGACAGG
GTGCTCGCCCAGTTTGACTTGTCTCTGGCAGCAAAGCACATGTCAAACACCTTCCTGGCA
GGTCTCGCCCAGTACTACACACAGTACAGCGGCACCATCAACCTGCACTTCATGTTCACA
GGACCCACTGACGCGAAAGCGCGTTACATGATTGCATACGCCCCCCCTGGCATGGAGCCG
CCCAAAACACCTGAGGCGGCCGCCCACTGCATTCATGCGGAGTGGGACACAGGGTTGAAT
TCAAAATTCACATTTTCAATCCCTTACCTTTCGGCGGCTGATTACGCGTACACCGCGTCT
GACGCCGCGGAGACCACAAATGTACAGGGATGGGTTTGCCTGTTTCAAATTACACACGGG
AAGGCTGACGGCGACGCACTGGTCGTTCTAGCTAGCGCCGGTAAGGACTTTGAGCTGCGT
CTGCCAGTTGACGCTCGCACGCAGACCACCTCCGCAGGTGAGTCGGCTGACCCCGTGACT
GCCACTGTTGAGAACTACGGTGGTGAGACACAGGTCCAGAGACGCCAACACACGGATGTC
TCGTTCATATTAGACAGATTTGTGAAAGTAACACCAAAAGACCAAATTAATGTGTTGGAC
CTGATGCAAACCCCTGCACACACTTTGGTAGGCGCGCTCCTCCGTACTGCCACCTACTAC
TTCGCAGATCTAGAAGTGGCAGTGAAACACGAGGGGAACCTTACCTGGGTCCCGAATGGG
GCGCCCGAGACAGCGTTGGACAACACCACCAATCCAACGGCTTACCACAAGGCACCGCTC
ACCCGGCTTGCACTGCCTTACACGGCACCGCACCGTGTCTTGGCTACTGTTTACAACGGG
AACTGCAAGTATGGCGAGAGCCCCGTGACCAATATGAGAGGTGACCTGCAAGTATTGGCC
CAAAAGGCGGCAAGAACGCTGCCTACCTCCTTCAATTACGGTGCCATCAAAGCCACTCGG
GTGACTGAACTGCTTTACCGCATGAAGAGGGCCGAAACATACTGCCCCCGGCCTCTTTTG
GCTATTCACCCAAGCGAAGCTAGACACAAACAAAAGATTGTTGCGCCTGTGAAACAGCTT
TTGAACTCTGACCTGCTCAAGTTGGCAGGAGACGTCGAGTCCAACCCTGGGCCTTTCTTC
TTCTCTGACGTCAGGTCAAATTTTTCCAAGTTGGTTGAAACCATCAACCAGATGCAGGAG
GACATGTCAACGAAACACGGACCCGACTTTAACCGGTTGGTGTCTGCATTTGAGGAACTG
GCCACTGGAGTGAAGGCTATCAGGACAGGTCTCGATGAAGCCAAACCCTGGTACAAGCTC
ATCAAGCTCTTGAGCCGCCTGTCATGCATGGCCGCTGTAGCAGCACGGTCAAAGGACCCA
GTCCTTGTGGCCATCATGCTGGCTGACACCGGCCTTGAGATTCTGGACAGTACCTTTGTC
GTGAAGAAGATCTCCGACTCGCTCTCCAGTCTCTTTCACGTGCCGGCCCCCGTCTTCAGT
TTCGGAGCCCCGATTTTGTTGGCCGGGTTGGTCAAAGTCGCCTCGAGTTTCTTCCGGTCC
ACGCCCGAAGACCTTGAGAGAGCGGAGAAACAGCTCAAAGCACGTGACATCAATGACATA
TTCGCCATTCTCAAGAACGGCGAGTGGCTGGTCAAGCTGATTCTTGCCATCCGCGACTGG
ATCAAGGCATGGATCGCCTCAGAAGAAAAGTTTGTCACCATGACAGACCTGGTGCCTGGC
ATCCTTGAAAAGCAGCGGGATCTCAACGACCCAAGCAAGTACAAAGAGGCCAAGGAGTGG
CTCGACAACGCGCGCCAAGCGTGTTTGAAGAGCGGGAACATCCACATCGCGAACCTTTGC
AAAGTGGTTGCCCCAGCACCCAGCAGGTCGAGGCCCGAACCCGTGGTCGTTTGCCTCCGT
GGCAAATCGGGCCAGGGCAAGAGTTTCCTTGCGAACGTGCTTGCACAAGCAATTTCAACC
CACTTCACTGGCAGAACCGACTCAGTTTGGTACTGCCCACCTGACCCTGACCACTTCGAC
GGTTACAACCAGCAGACCGTTGTAGTAATGGATGATTTGGGCCAGAACCCCGACGGGAAG
GACTTCAAGTACTTCGCCCAAATGGTTTCAACTACGGGGTTTATCCCGCCCATGGCTTCA
CTCGAGGACAAAGGCAAACCTTTCAACAGCAAGGTCATCATCGCCACCACCAACCTGTAC
TCGGGCTTCACCCCGAGAACTATGGTGTGCCCTGACGCACTGAACCGAAGGTTCCACTTT
GACATTGACGTGAGCGCCAAGGACGGGTACAAAATTAACAACAAATTGGACATCATCAAA
GCTCTTGAAGATACCCACACCAACCCAGTGGCAATGTTTCAATACGACTGTGCCCTTCTC
AACGGCATGGCCGTTGAAATGAAGAGAATGCAACAAGATATGTTCAAGCCTCAACCGTCC
CTCCAGAACGTCTACCAGCTTGTTCAGGAGGTGATTGACCGGGTCGAGCTCCACGAGAAG
GTGTCGAGCCACCCGATTTTCAAGCAGATCTCAATTCCTTCCCAAAAGGCTGTGCTGTAC
TTTCTCATTGAGAAAGGCCAGCACGAAGCAGCAATTGAGTTCTTTGAGGGGATGGTGCAT
GACTCCATCAAGGAGGAGCTCCGGCCTCTCATCCAACAGACCTCATTTGTGAAGCGCGCT
TTTAAGCGCCTGAAGGAAAACTTTGAGATAGTTGCCCTGTGTTTGACTCTTTTGGCAAAC
ATAGTGATCATGATCCGCGAGACTCGCAAGAGACAGCAGATGGTGGATGATGCAGTGAAC
GAGTACATTGAGAAGGCAAACATCACCACGGATGACAAGACTCTTGACGAGGCGGAAAAG
AACCCTCTGGAGACCAGCGGTGCCACCACTGTTGGTTTCAGAGAGAAAACTCTCCCGGGA
CACAAGGCGGGTGATGACGTGAACTCCGAGCCCGCCAAACCCGTGGAAGAACAACCACAA
GCTGAAGGACCCTACACCGGTCCACTCGAGCGTCAAAAACCCCTGAAAGTGAGGGCCAAG
CTCCCACAGCAGGAGGGGCCCTACGCTGGTCCGATGGAGAGACAGAAACCGCTGAAAGTG
AAAGTGAAAGCCCCGGTCGTTAAGGAAGGACCTTACGAAGGACCGGTGAAGAAACCTGTC
GCTTTGAAAGTGAAAGCAAAGAACTTGATTGTCACTGAGAGTGGTGCTCCCCCGACTGAC
TTGCAAAAGATGGTCATGGGTAACACCAAGCCTGTTGAGCTCATCCTCGACGGGAAGACG
GTGGCCATCTGCTGCGCCACCGGAGTGTTTGGTACTGCCTACCTAGTTCCTCGTCATCTT
TTCGCAGAGAAGTATGACAAGATCATGTTGGACGGCAGAGCCATGACAGACAGTGACTAC
AGAGTGTTTGAGTTTGAGATTAAAGTGAAAGGACAGGACATGCTCTCAGACGCCGCTCTC
ATGGTGCTTCACCGTGGGAATCGCGTGCGGGACATCACGAAGCACTTCCGTGATGTGGCA
AGAATGAAGAAAGGCACCCCCGTCGTCGGCGTGATCAACAACGCTGATGTTGGGAGACTG
ATCTTCTCTGGTGAGGCCCTTACCTACAAGGACATTGTAGTGTGCATGGACGGAGACACC
ATGCCCGGTCTCTTCGCCTACAAAGCTGCCACCAAGGCGGGTTACTGTGGAGGAGCCGTT
CTTGCAAAGGACGGAGCCGAGACTTTCATCGTCGGCACTCACTCCGCAGGCGGCAATGGA
GTTGGATACTGCTCATGCGTTTCCAGGTCCATGCTGCTTAAAATGAAGGCACACATCGAT
CCCGAACCACACCACGAGGGATTGATAGTTGACACCAGAGATGTTGAGGAGCGCGTACAT
GTCATGCGCAAAACCAAGCTCGCACCCACCGTGGCACACGGTGTGTTTAACCCCGAATTT
GGGCCTGCCGCCTTGTCCAACAAGGACCCGCGCCTGAATGAGGGGGTTGTCCTCGATGAA
GTCATCTTCTCCAAACACAAAGGAAACACAAAGATGTCTGAGGAGGACAAAGCGCTGTTC
CGCCGCTGTGCTGCTGACTACGCGTCGCGTCTGCATAGCGTGCTGGGTACGGCAAATGCC
CCACTGAGCACTTACGAGGCAATCAAGGGCGTCGACGGACTTGACGCCATGGAACCAGAC
ACCGCGCCTGGTCTCCCCTGGGCTCTCCAGGGGAAACGCCGTGGTGCGCTCATCGACTTC
GAGAACGGCACTGTCGGACCCGAGGTTGAAGCTGCCTTGAAGCTCATGGAGAAAAGAGAG
TACAAGTTTACATGCCAGACCTTCCTGAAGGACGAGATTCGCCCGATGGAGAAGGTACGT
GCCGGCAAGACTCGCATTGTCGACGTCCTGCCCGTTGAACACATTCTTTACACTAGGATG
ATGATTGGCAGATTTTGTGCTCAAATGCACTCAAACAACGGACCGCAAATTGGCTCGGCG
GTTGGTTGTAATCCTGATGTTGATTGGCAAAGATTTGGCACGCATTTTGCTCAGTATAGA
AACGTGTGGGATGTGGACTATTCGGCCTTTGATGCCAACCACTGCAGTGACGCAATGAAC
ATCATGTTTGAGGAGGTGTTTAACACGGACTTCGGTTTCCACCCAAACGCTGAGTGGATC
CTGAAAACTCTCGTGAACACTGAACACGCCTATGAGAACAAACGCATCACTGTTGAAGGC
GGGATGCCGTCTGGTTGTTCCGCAACAAGCATCATCAACACAATTTTGAACAACATCTAC
GTGCTCTACGCCTTGCGTAGACACTATGAGGGGGTTGAGCTGGACTCTTACACCATGATC
TCCTACGGAGACGACATCGTGGTTGCAAGTGATTACGATCTGGACTTTGAGGCCCTCAAG
CCTCACTTCAAATCCCTTGGTCAAACCATTACCCCAGCTGACAAAAGCGACAAAGGTTTT
GTTCTTGGTCACTCCATTACCGATGTCACTTTCCTCAAAAGACACTTCCACATGGACTAT
GGAACTGGGTTTTACAAACCTGTGATGGCTTCGAAGACCCTCGAGGCTATCCTCTCCTTT
GCACGCCGTGGGACCATACAGGAGAAGTTGATCTCCGTGGCAGGACTCGCCGTCCACTCT
GGACCTGACGAGTACCGGCGTCTCTTTGAGCCTTTCCAGGGCCTCTTTGAGATTCCAAGC
TACAGATCACTTTACCTGCGTTGGGTGAACGCCGTGTGCGGTGACGCATAATCCCTCAGA
TGTCACAGTTGGCAGAAAGACGCTGAGGCGAGTGACGCCGTAGGAGTGAAAAGTCCGAAA
GGGCTTTTT--CCCGCTTCCTATTTCAAAAAAAAAA
>G         
TtgaaAGGGGGCGTTAGGGTCTCATCCCTAACATGCCAACGACAGCTCCTGCGCTGCACT
CCACACCCACGTCTGTGTGTGTGTGGGGACCGCTGGACTACCGTCCACCCACTTACGGCT
GGACTCACGGCACCGCGTAGCCATTTT-AGCTGGACTGTGCGGACGAACGCCACTTGCGC
ACCCCGCGTGACTGGTTAATACTCTTACCACTTTCCGCCTACTTGGTCATTAGCGCTGCC
CTGGGCACTCCCGTTGGGGGCCGTCCGGTGCTCCACGGTTCCCACGCATGACGAACTACG
GTGATGGGGCCGCTTCGTGCGAGTTGATCGCCTGGTGTGTTTCGGCTGTCACCCAAAGCC
CACCTTTCACcccccccCCAagTTTTTACCGCCTTTCCCGGCGTTAAAGGGAGGCAACCA
CAAGCTTGCAACTGTCTTGCTCGACGATAAAGGGCTGTGACCGCAAGATGATACCGCCTT
TCCCGGCGTTAATTGGATGCAACCACAAGATGAACCTTCACCCGGAAGTAAAACGGCAAA
TTCGCCTAGTTTTGCCCGTTTTCAGGAGAAATGGGACGTCTGCGCACGAAACGCGCCGTC
GCTTGAGGAGGACTTGTACAAACACGATCTATTCAGGTTCCCACAACCGACACAAACCGT
GCAACTTGAAACTCCGCCTGGTCTTTCCAGGTCTAGAGGGGTGGCATTTTGTACTGTGCT
TGACTCCACGCTCGGTCCACTGGCGAGTGCTAGTAACAGCACTGTTGCTTCGTAGCGGAG
CATGGTGGCCGCGGGAACTCCTCCTTGGTAACAGGGACCCGCGGGGCCAAAAGCCACGTC
CTCACGGACCCACCATGTGTGCAACCCCAGCACGGCAACTTTACTGTGAAAACCACTTTA
AGGTGACACTGATACTGGTACTCAACCACTGGTGACAGGCTAAGGATGCCCTTTAGGTAC
CCTGAGGTAACACGCGACACTCGGGATCTGAGAAGGGGACTGGGGCTTCTTTAAAAGCGC
CTAGTTTAAAAAGCTTCTACGCCTGAATAGGTGACCGGAGGCCGGCACCTTTCTTTTAAA
CAACTACTTTTAATGAGCACAACTGACTGTTTCATCGCTTTGTTGTACGCTTTCAGAGAG
ATTAAAACACTGTTCTTATCACGAGCACAAGGAAAGATGGAGTTCACACTTCACAACGGT
GAGAAGAAAACATTCTACTCCAGGCCCAACAAACACGACAACTGCTGGCTGAACACCATC
CTCCAGTTGTTTAGGTACGTTGATGAACCTTTTTTCGACTGGGTCTACCACTCACCTGAG
AACCTCACACTTGATGCTATCAAACAATTGGAAGAAATTACTGGTCTCGAGCTCCACGAG
GGTGGACCACCCGCTCTCGTTATTTGGAACATTAAACACTTGCTCAACACCGGAATCGGC
ACCGCCTCGCGACCCAGCGAAGTGTGCATGGTAGACGGGACGGACATGTGTTTGGCTGAC
TTCCaCGCTGGCATCTTCCTGAAAGGACAGGAACACGCTGTGTTCGCCTGCGTTACCTCC
AACGGGTGGTACGCGATTGATGACGAGGACTTTTACCCCTGGACGCCGGACCCGTCCGAC
GTTCTGGTGTTTGTCCCGTACGATCAAGAACCGCTCAACGGAGAATGGAAAGCAAAGGTT
CAGAAACGACTCAGAGGCGCCGGGCAATCCAGCCCGGCGACTGGGTCACAGAACCAGTCA
GGCAACACTGGAAGCATTATCAACAATTACTACATGCAGCAGTACCAGAACTCCATGGAC
ACGCAGCTTGGTGACAACGCTATTAGCGGAGGCTCCAACGAGGGGTCCACGGACACCACC
TCCACTCACACAACCAACACTCAGAACAATGACTGGTTTTCAAAGCTGGCCAGTTCCGCT
TTTAGCGGTCTTTTCGGCGCTCTTCTTGCTGACAAGAAAACCGAGGAGACCACTCTTCTC
GAGGACCGCATCCTCACTACCCGCAACGGACACACGACCTCGACAACCCAGTCGAGCGTT
GGAGTCACTTACGGGTACGCAACAGCTGAGGACTTTGTGAGCGGACCAAACACATCTGGG
CTTGAGACCAGGGTTGTGCAGGCAGAGCGGTTCTTCAAAACCCACTTGTTCGACTGGGTC
ACCAGTGACCCGTTTGGACGGTGCTATCTGCTGGAACTCCCAACTGACCACAAAGGTGTC
TACGGCAGCCTGACCGACTCTTATGCTTACATGAGAAACGGCTGGGATGTTGAGGTCACC
GCAGTGGGAAATCAGTTCAACGGAGGATGTCTGTTGGTGGCCATGGTGCCAGAACTTTGC
TCTATTGACAAGAGAGAGCTGTTCCAGCTCACGCTCTTTCCCCACCAGTTCATCAACCCC
CGGACGAACATGACGGCGCACATCACTGTGCCCTTTGTTGGTGTCAACCGCTACGACCAG
TACAAGGTACACAAACCTTGGACCCTCGTGGTTATGGTTGTGGCCCCGCTGACTGTCAAC
ACCGAAGGTGCCCCACAGATCAAGGTCTATGCCAACATcGCCCCTACCaACGTGCACGTT
GCGGGTGAGTTCCCTTCTAAGGAAGGGATCTTCCCCGTGGCATGTAGCGACGGTTACGGT
GGTCTGGTGACCACTGACCCAAAGACGGCTGACCCCGCCTACGGGAAAGTGTTCAATCCA
CCTCGCAACAAGTTGCCGGGGCGGTTCACCAACTTCCTTGATGTGGCTGAGGCGTGCCCT
ACGTTTCTGCACTTTGAGGGTGGCGTGCCGTACGTGACCACAAAGACGGACTCAGACAGG
GTGCTCGCCCAGTTTGACTTGTCTCTGGCAGCAAAGCACATGTCAAACACCTTCCTGGCA
GGTCTCGCCCAGTACTACACACAGTACAGCGGCACCATCAACCTGCACTTCATGTTCACA
GGACCCACTGACGCGAAAGCGCGTTACATGGTTGCATACGCCCCCCCTGGCATGGAGCCG
CCCAAAACACCTGAGGCGGCCGCCCACTGCATTCATGCGGAGTGGGACACAGGGTTGAAT
TCAAAATTCACATTTTCAATCCCTTACCTTTCGGCGGCTGATTACGCGTACACCGCGTCT
GACGCCGCGGAGACCACAAATGTACAGGGATGGGTTTGCCTGTTTCAAATTACACACGGG
AAGGCTGACGGCGACGCACTGGTCGTTCTAGCTAGCGCCGGTAAGGACTTTGAGCTGCGT
CTGCCAGTTGACGCTCGCACGCAGACCACCTCCGCAGGTGAGTCGGCTGACCCCGTGACT
GCCACTGTTGAGAACTACGGTGGTGAGACACAGGTCCAGAGACGCCAACACACGGATGTC
TCGTTCATATTAGACAGATTTGTGAAAGTAACACCAAAAGACCAAATTAATGTGTTGGAC
CTGATGCAAACCCCTGCACACACTTTGGTAGGCGCGCTCCTCCGTACTGCCACCTACTAC
TTCGCAGATCTAGAAGTGGCAGTGAAACACGAGGGGAACCTTACCTGGGTCCCGAATGGG
GCGCCCGAGACAGCGTTGGACAACACCACCAATCCAACGGCTTACCACAAGGCACCGCTC
ACCCGGCTTGCACTGCCTTACACGGCACCGCACCGTGTCTTGGCTACTGTTTACAACGGG
AACTGCAAGTATGGCGAGAGCCCCGTGACCAATGTGAGAGGTGACCTGCAAGTATTGGCC
CAAAAGGCGGCAAGAACGCTGCCTACCTCCTTCAATTACGGTGCCATCAAAGCCACTCGG
GTGACTGAACTGCTTTACCGCATGAAGAGGGCCGAAACATACTGCCCCCGGCCTCTTTTG
GCTATTCACCCAAGCGAAGCTAGACACAAACAAAAGATTGTTGCGCCTGTGAAACAGCTT
TTGAACTTTGACCTGCTCAAGTTGGCAGGAGACGTCGAGTCCAACCCTGGGCCTTTCTTC
TTCTCTGACGTCAGGTCAAATTTTTCCAAGTTGGTTGAAACCATCAACCAGATGCAGGAG
GACATGTCAACGAAACACGGACCCGACTTTAACCGGTTGGTGTCTGCATTTGAGGAACTG
GCCACTGGAGTGAAGGCTATCAGGACCGGTCTCGATGAAGCCAAACCCTGGTACAAGCTC
ATCAAGCTCTTAAGCCGCCTGTCATGCATGGCCGCTGTAGCAGCACGGTCAAAGGACCCA
GTCCTTGTGGCCATCATGCTGGCTGATACCGGCCTTGAGATTCTGGACAGTACCTTTGTC
GTGAAGAAGATCTCCGACTCGCTCTCCAGTCTCTTTCACGTGCCGGCCCCCGTCTTCAGT
TTCGGAGCCCCGATTTTGTTGGCCGGGTTGGTCAAAGTCGCCTCGAGTTTCTTCCGGTCC
ACGCCCGAAGACCTTGAGAGAGCGGAGAAACAGCTCAAAGCACGTGACATCAATGACATA
TTCGCCATTCTCAAGAACGGCGAGTGGCTGGTCAAGCTGATTCTTGCCATCCGCGACTGG
ATCAAGGCATGGATCGCCTCAGAAGAAAAGTTTGTCACCATGACAGACCTGGTGCCTGGC
ATCCTTGAAAAGCAGCGGGATCTCAACGACCCAAGCAAGTACAAAGAGGCCAAGGAGTGG
CTCGACAACGCGCGCCAAGCGTGTTTGAAGAGCGGGAACATCCACATCGCAAACCTTTGC
AAAGTGGTTGCCCCAGCACCCAGCAGGTCGAGGCCCGAACCCGTGGTCGTTTGCCTCCGT
GGCAAATCGGGCCAGGGCAAGAGTTTCCTTGCGAACGTGCTTGCACAAGCAATTTCAACC
CACTTCACTGGCAGAACCGACTCAGTTTGGTACTGCCCACCTGACCCTGACCACTTCGAC
GGTTACAACCAGCAGACCGTTGTAGTAATGGATGATTTGGGCCAGAACCCCGACGGGAAG
GACTTCAAGTACTTCGCCCAAATGGTTTCAACTACGGGGTTTATCCCGCCCATGGCTTCA
CTCGAGGACAAAGGCAAACCTTTCAACAGCAAGGTCATCATCGCCACCACCAACCTGTAC
TCGGGCTTCACCCCGAGAACTATGGTGTGCCCTGACGCACTGAACCGAAGGTTCCACTTT
GACATTGACGTGAGCGCCAAGGACGGGTACAAAATTAACAACAAATTGGACATCATCAAA
GCTCTTGAAGATACCCACACCAACCCAGTGGCAATGTTTCAATACGACTGTGCCCTTCTC
AACGGCATGGCCGTTGAAATGAAGAGAATGCAACAAGATATGTTCAAGCCTCAACCGTCC
CTCCAGAACGTCTACCAGCTTGTTCAGGAGGTGATTGACCGGGTCGAGCTCCACGAGAAG
GTGTCGAGCCACCCGATTTTCAAGCAGATCTCAATTCCTTCCCAAAAGGCTGTGCTGTAC
TTTCTCATTGAGAAGGGCCAGCACGAAGCAGCAATTGAGTTCTTTGAGGGGATGGTGCAT
GACTCCATCAAGGAGGAGCTCCGGCCTCTCATCCAACAGACCTCATTTGTGAAGCGCGCT
TTTAAGCGCCTGAAGGAAAACTTTGAGATAGTTGCCCTGTGTTTGACTCTTTTGGCAAAC
ATAGTGATCATGATCCGCGAGACTCGCAAGAGACAGCAGATGATGGATGATGCAGTGAAC
GAGTACATTGAGAAGGCAAACATCACCACGGATGACAAGACTCTTGACGAGGCGGAAAAG
AACCCTCTGGAGACCAGCGGTGCCACCACTGTTGGTTTCAGAGAGAAAACTCTCCCGGGA
CACAAGGCGGGTGATGACGTGAACTCCGAGCCCGCCAAACCCGTGGAAGAACAACCACAA
GCTGAAGGACCCTACACCGGTCCACTCGAGCGTCAAAAACCCCTGAAAGTGAGGGCCAAG
CTCCCACAGCAGGAGGGGCCCTACGCTGGTCCGATGGAGAGACAGAAACCGCTGAAAGTG
AAAGTGAAAGCCCCGGTCGTTAAGGAAGGACCTTACGAAGGACCGGTGAAGAAACCTGTC
GCTTTGAAAGTGAAAGCAAAGAACTTGATTGTCACTGAGAGTGGTGCTCCCCCGACTGAC
TTGCAAAAGATGGTCATGGGTAACACCAAGCCTGTTGAGCTCATCCTCGACGGGAAGACG
GTGGCCATCTGCTGCGCCACCGGAGTGTTTGGTACTGCCTACCTAGTTCCTCGTCATCTT
TTCGCAGAGAAGTATGACAAGATCATGTtGGACGGCAGAGCCATGACAGACAGTGACTAC
AGAGTGTTTGAGTTTGAGATTAAAGTGAAAGGACAGGACATGCTCTCAGACGCCGCTCTC
ATGGTGCTTCACCGTGGGAATCGCGTGCGGGACATCACGAAGCACTTCCGTGATGTGGCA
AGAATGAAGAAAGGCACCCCCGTCGTCGGCGTGATCAACAACGCTGATGTTGGGAGACTG
ATCTTCTCTGGTGAGGCCCTTACCTACAAGGACATTGTAGTGTGCATGGACGGAGACACC
ATGCCCGGTCTCTTCGCCTACAAAGCTGCCACCAAGGCGGGTTACTGTGGAGGAGCCGTT
CTTGCAAAGGACGGAGCCGAGACTTTCATCGTCGGCACTCACTCCGCAGGCGGCAATGGA
GTTGGATACTGCTCATGCGTTTCCAGGTCCATGCTGCTTAAAATGAAGGCACACATCGAT
CCCGAACCACACCACGAGGGATTGATAGTTGACACCAGAGATGTTGAGGAGCGCGTACAT
GTCATGCGCAAAACCAAGCTCGCACCCACCGTGGCACACGGTGTGTTTAACCCCGAATTT
GGGCCTGCCGCCTTGTCCAACAAGGACCCGCGCCTGAATGAGGGGGTTGTCCTCGATGAA
GTCATCTTCTCCAAACACAAAGGAAACACAAAGATGTCTGAGGAGGACAAAGCGCTGTTC
CGCCGCTGTGCTGCTGACTACGCGTCGCGTCTGCATAGCGTGCTGGGTACGGCAAATGCC
CCACTGAGCACTTACGAGGCAATCAAGGGCGTCGACGGACTTGACGCCATGGAACCAGAC
ACCGCGCCTGGTCTCCCCTGGGCTCTCCAGGGGAAACGCCGTGGTGCGCTCATCGACTTC
GAGAACGGCACTGTCGGACCCGAGGTTGAAGCTGCCTTGAAGCTCATGGAGAAAAGAGAG
TACAAGTTTACATGCCAGACCTTCCTGAAGGACGAGATTCGCCCGATGGAGAAGGTACGT
GCCGGCAAGACTCGCATTGTCGACGTCCTGCCCGTTGAACaCATTCTTTACACTAGGATG
ATGATTGGTAGATTTTGTGCTCAAATGCACTCAAACAACGGACCGCAAATTGGCTCGGCA
GTTGGTTGTAATCCTGATGTTGATTGGCAAAGATTTGGCACGCATTTTGCTCAGTATAGA
AACGTGTGGGATGTGGACTATTCGGCCTTTGATGCCAACCACTGCAGTGACGCAATGAAC
ATCATGTTTGAGGAGGTGTTTAACACGGACTTCGGTTTCCACCCAAACGCTGAGTGGATC
CTGAAAACTCTCGTGAACACTGAACACGCCTATGAGAACAAACGCATCACTGTTGAAGGC
GGGATGCCGTCTGGTTGTTCCGCAACAAGCATCATCAACACAATTTTGAACAACATCTAC
GTGCTCTACGCCTTGCGTAGACACTATGAGGGGGTTGAGCTGGACTCTTACACCATGATC
TCCTACGGAGACGACATCGTGGTTGCAAGTGATTACGATCTGGACTTTGAGGCCCTCAAG
CCTCACTTCAAATCCCTTGGTCAAACCATTACCCCAGCTGACAAAAGCGACAAAGGTTTT
GTTCTTGGTCACTCCATTACCGAtGTCACTTTCCTCAAAAGACACTTCCACATGGACTAT
GGAACTGGGTTTTACAAACCTGTGATGGCTTCGAAGACCCTCGAGGCTATCCTCTCCTTT
GCACGCCGTGGGACCATACAGGAGAAGTTGATCTCCGTGGCAGGACTCGCCGTCCACTCT
GGACCTGACGAGTACCGGCGTCTCTTTGAGCCTTTCCAGGGCCTCTTTGAGATTCCAAGC
TACAGATCACTTTACCTGCGTTGGGTGAACGCCGTGTGCGGTGACGCATAATCCCTCAGA
TGTCACAGTTGgcagaAAGACGCTGAGGCGAGtGACGCCGTAGGAGTGAAAAGTCCGAAA
GGGCTTTTT--CCCGCTTCCTATTTCaaaaaaaaaa
>D         
TTGAAAGGGGGCGTTAGGGTCTCATCCCTAACATGCCAACGACAGCTCCTGCGCTGCACT
CCACACCCACGTCTGTGTGTGTGTGGGGACCGCTGGACTACCGTCCACCCACTTACGGCT
GGACTCACGGCACCGCGTAGCCATTTT-AGCTGGACTGTGCGGACGAACGCCACTTGCGC
ACCCCGCGTGACTGGTTAATACTCTTACCACTTTCCGCCTACTTGGTCATTAGCGCTGCC
CTGGGCACTCCCGTTGGGGGCCGTCCGGTGCTCCACGGTTCCCACGCATGACGAACTACG
GTGATGGGGCCGCTTCGTGCGAGTTGATCGCCTGGTGTGTTTCGGCTGTCACCCAAAGCC
CACCTTTCACCCCCCCCCCAAGTTTTTACCGCCTTTCCCGGCGTTAAAGGGAGGCAACCA
CAAGCTTGCAACTGTCTTGCTCGACGATAAAGGGCTGTGACCGCAAGATGATACCGCCTT
TCCCGGCGTTAATTGGATGCAACCACAAGATGAACCTTCACCCGGAAGTAAAACGGCAAA
TTCGCCTAGTTTTGCCCGTTTTCAGGAGAAATGGGACGTCTGCGCACGAAACGCGCCGTC
GCTTGAGGAGGACTTGTACAAACACGATCTATTCAGGTTCCCACAACCGACACAAACCGT
GCAACTTGAAACTCCGCCTGGTCTTTCCAGGTCTAGAGGGGTGGCATTTTGTACTGTGCT
TGACTCCACGCTCGGTCCACTGGCGAGTGCTAGTAACAGCACTGTTGCTTCGTAGCGGAG
CATGGTGGCCGCGGGAACTCCTCCTTGGTAACAGGGACCCGCGGGGCCAAAAGCCACGTC
CTCACGGACCCACCATGTGTGCAACCCCAGCACGGCAACTTTACTGTGAAAACCACTTTA
AGGTGACACTGATACTGGTACTCAACCACTGGTGACAGGCTAAGGATGCCCTTTAGGTAC
CCTGAGGTAACACGCGACACTCGGGATCTGAGAAGGGGACTGGGGCTTCTTTAAAAGCGC
CTAGTTTAAAAAGCTTCTACGCCTGAATAGGTGACCGGAGGCCGGCACCTTTCTTTTAAA
CAACTACTTTTAATGAGCACAACTGACTGTTTCATCGCTTTGTTGTACGCTTTCAGAGAG
ATTAAAACACTGTTCTTACCACGAGCACAAGGAAAGATGGAGTTCACACTTCACAACGGT
GAGAAGAAAACATTCTACTCCAGGCCCAACAAACACGACAACTGCTGGCTGAACACCATC
CTCCAGTTGTTTAGGTACGTTGATGAACCTTTTTTCGACTGGGTCTACTACTCACCTGAG
AACCTCACACTTGATGCTATCAAACAATTGGAAGAAATTACTGGTCTCGAGCTCCACGAG
GGTGGACCACCCGCTCTCGTTATTTGGAACATTAAACACTTGCTCAACACCGGAATCGGC
ACCGCCTCGCGACCCAGCGAAGTGTGCATGGTAGACGGGACGGACATGTGTTTGGCTGAC
TTCCACGCTGGCATCTTCCTGAAAGGACAGGAACACGCTGTGTTCGCCTGCGTTACCTCC
AACGGGTGGTACGCGATTGATGACGAGGACTTTTACCCCTGGACGCCGGACCCGTCCGAC
GTTCTGGTGTTTGTCCCATACGATCAAGAACCGCTCAACGGAGAATGGAAAGCAAAGGTT
CAGAAACGACTCAGAGGCGCCGGGCAATCCAGCCCGGCGACTGGGTCACAGAACCAGTCA
GGCAACACTGGAAGCATTATCAACAATTACTACATGCAGCAGTACCAGAACTCCATGGAC
ACGCAGCTTGGTGACAACGCCATTAGCGGAGGCTCCAACGAGGGGTCCACGGACACCACC
TCCACTCACACAACCAACACTCAGAACAATGACTGGTTTTCAAAGCTGGCCAGTTCCGCT
TTTAGCGGTCTTTTCGGCGCTCTTCTTGCTGACAAGAAAACCGAGGAGACCACTCTTCTC
GAGGACCGCATCCTCACTACCCGCAACGGACACACGACCTCGACAACCCAGTCGAGCGTT
GGAGTCACTTACGGGTACGCAACAGCTGAGGACTTTGTGAGCGGACCAAACACATCTGGG
CTTGAGACCAGGGTTGTGCAGGCAGAGCGGTTCTTCAAAACCCACTTGTTCGACTGGGTC
ACCAGTGACCCGTTTGGACGGTGCTATCTGCTGGAACTCCCAACTGACCACAAAGGTGTC
TACGGCAGCCTGACCGACTCTTATGCTTACATGAGAAACGGCTGGGATGTTGAGGTCACC
GCAGTGGGAAATCAGTTCAACGGAGGATGTCTGTTGGTGGCCATGGTGCCAGAACTTTGC
TCTATTGACAAGAGAGAGCTGTACCAGCTCACGCTCTTTCCCCACCAGTTCATCAACCCC
CGGACGAACATGACGGCGCACATCACTGTACCCTTTGTTGGCGTCAACCGCTACGACCAG
TACAAGGTACACAAACCTTGGACCCTCGTGGTTATGGTTGTGGCCCCGCTGACTGTCAAC
ACCGAAGGTGCCCCACAGATCAAGGTCTATGCCAACATCGCCCCTACCAACGTGCACGTT
GCGGGTGAGTTCCCTTCTAAGGAAGGGATCTTCCCCGTGGCATGTAGCGACGGTTACGGT
GGTCTGGTGACCACTGACCCAAAGACGGCTGACCCCGCCTACGGGAAAGTGTTCAATCCA
CCTCGCAACATGTTGCCGGGGCGGTTCACCAACTTCCTTGATGTGGCTGAGGCGTGCCCT
ACGTTTCTGCACTTTGAGGGTGGCGTGCCGTACGTGACCACAAAGACGGACTCAGACAGG
GTGCTCGCCCAGTTTGACTTGTCTCTGGCAGCAAAGCACATGTCAAACACCTTCCTGGCA
GGTCTCGCCCAGTACTACACACAGTACAGCGGCACCATCAACCTGCACTTCATGTTCACA
GGACCCACTGACGCGAAAGCGCGTTACATGATTGCATACGCCCCCCCTGGCATGGAGCCG
CCCAAAACACCTGAGGCGGCCGCCCACTGCATTCATGCGGAGTGGGACACAGGGTTGAAT
TCAAAATTCACATTTTCAATCCCTTACCTTTCGGCGGCTGATTACGCGTACACCGCGTCT
GACGCCGCGGAGACCACAAATGTACAGGGATGGGTTTGCCTGTTTCAAATTACACACGGG
AAGGCTGACGGCGACGCACTGGTCGTTCTAGCTAGCGCCGGTAAGGACTTTGAGCTGCGT
CTGCCAGTTGACGCTCGCACGCAGACCACCTCCGCAGGTGAGTCGGCTGACCCCGTGACT
GCCACTGTTGAGAACTACGGTGGTGAGACACAGGTCCAGAGACGCCAACACACGGATGTC
TCGTTCATATTAGACAGATTTGTGAAAGTAACACCAAAAGACCAAATTAATGTGTTGGAC
CTGATGCAAACCCCTGCACACACTTTGGTAGGCGCGCTCCTCCGTACTGCCACCTACTAC
TTCGCAGATCTAGAAGTGGCAGTGAAACACGAGGGGAACCTTACCTGGGTCCCGAATGGG
GCGCCCGAGACAGCGTTGGACAACACCACCAATCCAACGGCTTACCACAAGGCACCGCTC
ACCCGGCTTGCACTGCCTTACACGGCACCGCACCGTGTCTTGGCTACTGTTTACAACGGG
AACTGCAAGTATGGCGAGAGCCCCGTGACCAATATGAGAGGTGACCTGCAAGTATTGGCC
CAAAAGGCGGCAAGAACGCTGCCTACCTCCTTCAATTACGGTGCCATCAAAGCCACTCGG
GTGACTGAACTGCTTTACCGCATGAAGAGGGCCGAAACATACTGCCCCCGGCCTCTTTTG
GCTATTCACCCAAGCGAAGCTAGACACAAACAAAAGATTGTTGCGCCTGTGAAACAGCTT
TTGAACTCTGACCTGCTCAAGTTGGCAGGAGACGTCGAGTCCAACCCTGGGCCTTTCTTC
TTCTCTGACGTCAGGTCAAATTTTTCCAAGTTGGTTGAAACCATCAACCAGATGCAGGAG
GACATGTCAACGAAACACGGACCCGACTTTAACCGGTTGGTGTCTGCATTTGAGGAACTG
GCCACTGGAGTGAAGGCTATCAGGACAGGTCTCGATGAAGCCAAACCCTGGTACAAGCTC
ATCAAGCTCTTGAGCCGCCTGTCATGCATGGCCGCTGTAGCAGCACGGTCAAAGGACCCA
GTCCTTGTGGCCATCATGCTGGCTGACACCGGCCTTGAGATTCTGGACAGTACCTTTGTC
GTGAAGAAGATCTCCGACTCGCTCTCCAGTCTCTTTCACGTGCCGGCCCCCGTCTTCAGT
TTCGGAGCCCCGATTTTGTTGGCCGGGTTGGTCAAAGTCGCCTCGAGTTTCTTCCGGTCC
ACGCCCGAAGACCTTGAGAGAGCGGAGAAACAGCTCAAAGCACGTGACATCAATGACATA
TTCGCCATTCTCAAGAACGGCGAGTGGCTGGTCAAGCTGATTCTTGCCATCCGCGACTGG
ATCAAGGCATGGATCGCCTCAGAAGAAAAGTTTGTCACCATGACAGACCTGGTGCCTGGC
ATCCTTGAAAAGCAGCGGGATCTCAACGACCCAAGCAAGTACAAAGAGGCCAAGGAGTGG
CTCGACAACGCGCGCCAAGCGTGTTTGAAGAGCGGGAACATCCACATCGCGAACCTTTGC
AAAGTGGTTGCCCCAGCACCCAGCAGGTCGAGGCCCGAACCCGTGGTCGTTTGCCTCCGT
GGCAAATCGGGCCAGGGCAAGAGTTTCCTTGCGAACGTGCTTGCACAAGCAATTTCAACC
CACTTCACTGGCAGAACCGACTCAGTTTGGTACTGCCCACCTGACCCTGACCACTTCGAC
GGTTACAACCAGCAGACCGTTGTAGTAATGGATGATTTGGGCCAGAACCCCGACGGGAAG
GACTTCAAGTACTTCGCCCAAATGGTTTCAACTACGGGGTTTATCCCGCCCATGGCTTCA
CTCGAGGACAAAGGCAAACCTTTCAACAGCAAGGTCATCATCGCCACCACCAACCTGTAC
TCGGGCTTCACCCCGAGAACTATGGTGTGCCCTGACGCACTGAACCGAAGGTTCCACTTT
GACATTGACGTGAGCGCCAAGGACGGGTACAAAATTAACAACAAATTGGACATCATCAAA
GCTCTTGAAGATACCCACACCAACCCAGTGGCAATGTTTCAATACGACTGTGCCCTTCTC
AACGGCATGGCCGTTGAAATGAAGAGAATGCAACAAGATATGTTCAAGCCTCAACCGTCC
CTCCAGAACGTCTACCAGCTTGTTCAGGAGGTGATTGACCGGGTCGAGCTCCACGAGAAG
GTGTCGAGCCACCCGATTTTCAAGCAGATCTCAATTCCTTCCCAAAAGGCTGTGCTGTAC
TTTCTCATTGAGAAAGGCCAGCACGAAGCAGCAATTGAGTTCTTTGAGGGGATGGTGCAT
GACTCCATCAAGGAGGAGCTCCGGCCTCTCATCCAACAGACCTCATTTGTGAAGCGCGCT
TTTAAGCGCCTGAAGGAAAACTTTGAGATAGTTGCCCTGTGTTTGACTCTTTTGGCAAAC
ATAGTGATCATGATCCGCGAGACTCGCAAGAGACAGCAGATGGTGGATGATGCAGTGAAC
GAGTACATTGAGAAGGCAAACATCACCACGGATGACAAGACTCTTGACGAGGCGGAAAAG
AACCCTCTGGAGACCAGCGGTGCCACCACTGTTGGTTTCAGAGAGAAAACTCTCCCGGGA
CACAAGGCGGGTGATGACGTGAACTCCGAGCCCGCCAAACCCGTGGAAGAACAACCACAA
GCTGAAGGACCCTACACCGGTCCACTCGAGCGTCAAAAACCCCTGAAAGTGAGGGCCAAG
CTCCCACAGCAGGAGGGGCCCTACGCTGGTCCGATGGAGAGACAGAAACCGCTGAAAGTG
AAAGTGAAAGCCCCGGTCGTTAAGGAAGGACCTTACGAAGGACCGGTGAAGAAACCTGTC
GCTTTGAAAGTGAAAGCAAAGAACTTGATTGTCACTGAGAGTGGTGCTCCCCCGACTGAC
TTGCAAAAGATGGTCATGGGTAACACCAAGCCTGTTGAGCTCATCCTCGACGGGAAGACG
GTGGCCATCTGCTGCGCCACCGGAGTGTTTGGTACTGCCTACCTAGTTCCTCGTCATCTT
TTCGCAGAGAAGTATGACAAGATCATGTTGGACGGCAGAGCCATGACAGACAGTGACTAC
AGAGTGTTTGAGTTTGAGATTAAAGTGAAAGGACAGGACATGCTCTCAGACGCCGCTCTC
ATGGTGCTTCACCGTGGGAATCGCGTGCGGGACATCACGAAGCACTTCCGTGATGTGGCA
AGAATGAAGAAAGGCACCCCCGTCGTCGGCGTGATCAACAACGCTGATGTTGGGAGACTG
ATCTTCTCTGGTGAGGCCCTTACCTACAAGGACATTGTAGTGTGCATGGACGGAGACACC
ATGCCCGGTCTCTTCGCCTACAAAGCTGCCACCAAGGCGGGTTACTGTGGAGGAGCCGTT
CTTGCAAAGGACGGAGCCGAGACTTTCATCGTCGGCACTCACTCCGCAGGCGGCAATGGA
GTTGGATACTGCTCATGCGTTTCCAGGTCCATGCTGCTTAAAATGAAGGCACACATCGAT
CCCGAACCACACCACGAGGGATTGATAGTTGACACCAGAGATGTTGAGGAGCGCGTACAT
GTCATGCGCAAAACCAAGCTCGCACCCACCGTGGCACACGGTGTGTTTAACCCCGAATTT
GGGCCTGCCGCCTTGTCCAACAAGGACCCGCGCCTGAATGAGGGGGTTGTCCTCGATGAA
GTCATCTTCTCCAAACACAAAGGAAACACAAAGATGTCTGAGGAGGACAAAGCGCTGTTC
CGCCGCTGTGCTGCTGACTACGCGTCGCGTCTGCATAGCGTGCTGGGTACGGCAAATGCC
CCACTGAGCACTTACGAGGCAATCAAGGGCGTCGACGGACTTGACGCCATGGAACCAGAC
ACCGCGCCTGGTCTCCCCTGGGCTCTCCAGGGGAAACGCCGTGGTGCGCTCATCGACTTC
GAGAACGGCACTGTCGGACCCGAGGTTGAAGCTGCCTTGAAGCTCATGGAGAAAAGAGAG
TACAAGTTTACATGCCAGACCTTCCTGAAGGACGAGATTCGCCCGATGGAGAAGGTACGT
GCCGGCAAGACTCGCATTGTCGACGTCCTGCCCGTTGAACACATTCTTTACACTAGGATG
ATGATTGGCAGATTTTGTGCTCAAATGCACTCAAACAACGGACCGCAAATTGGCTCGGCG
GTTGGTTGTAATCCTGATGTTGATTGGCAAAGATTTGGCACGCATTTTGCTCAGTATAGA
AACGTGTGGGATGTGGACTATTCGGCCTTTGATGCCAACCACTGCAGTGACGCAATGAAC
ATCATGTTTGAGGAGGTGTTTAACACGGACTTCGGTTTCCACCCAAACGCTGAGTGGATC
CTGAAAACTCTCGTGAACACTGAACACGCCTATGAGAACAAACGCATCACTGTTGAAGGC
GGGATGCCGTCTGGTTGTTCCGCAACAAGCATCATCAACACAATTTTGAACAACATCTAC
GTGCTCTACGCCTTGCGTAGACACTATGAGGGGGTTGAGCTGGACTCTTACACCATGATC
TCCTACGGAGACGACATCGTGGTTGCAAGTGATTACGATCTGGACTTTGAGGCCCTCAAG
CCTCACTTCAAATCCCTTGGTCAAACCATTACCCCAGCTGACAAAAGCGACAAAGGTTTT
GTTCTTGGTCACTCCATTACCGATGTCACTTTCCTCAAAAGACACTTCCACATGGACTAT
GGAACTGGGTTTTACAAACCTGTGATGGCTTCGAAGACCCTCGAGGCTATCCTCTCCTTT
GCACGCCGTGGGACCATACAGGAGAAGTTGATCTCCGTGGCAGGACTCGCCGTCCACTCT
GGACCTGACGAGTACCGGCGTCTCTTTGAGCCTTTCCAGGGCCTCTTTGAGATTCCAAGC
TACAGATCACTTTACCTGCGTTGGGTGAACGCCGTGTGCGGTGACGCATAATCCCTCAGA
TGTCACAGTTGGCAGAAAGACGCTGAGGCGAGTGACGCCGTAGGAGTGAAAAGTCCGAAA
GGGCTTTTT--CCCGCTTCCTATTTCAAAAAAAAAA
>I         
TTGAAAGGGGGCGTTAGGGTCTCATCCCTAACATGCCAACGACAGCTCCTGCGCTGCACT
CCACACCCACGTCTGTGTGTGTGTGGGGACCGCTGGACTACCGTCCACCCACTTACGGCT
GGACTCACGGCACCGCGTAGCCATTTT-AGCTGGACTGTGCGGACGAACGCCACTTGCGC
ACCCCGCGTGACTGGTTAATACTCTTACCACTTTCCGCCTACTTGGTCATTAGCGCTGCC
CTGGGCACTCCCGTTGGGGGCCGTCCGGTGCTCCACGGTTCCCACGCATGACGAACTACG
GTGATGGGGCCGCTTCGTGCGAGTTGATCGCCTGGTGTGTTTCGGCTGTCACCCAAAGCC
CACCTTTCACCCCCCCCCCAAGTTTTTACCGCCTTTCCCGGCGTTAAAGGGAGGCAACCA
CAAGCTTGCAACTGTCTTGCTCGACGATAAAGGGCTGTGACCGCAAGATGATACCGCCTT
TCCCGGCGTTAATTGGATGCAACCACAAGATGAACCTTCACCCGGAAGTAAAACGGCAAA
TTCGCCTAGTTTTGCCCGTTTTCAGGAGAAATGGGACGTCTGCGCACGAAACGCGCCGTC
GCTTGAGGAGGACTTGTACAAACACGATCTATTCAGGTTCCCACAACCGACACAAACCGT
GCAACTTGAAACTCCGCCTGGTCTTTCCAGGTCTAGAGGGGTGGCATTTTGTACTGTGCT
TGACTCCACGCTCGGTCCACTGGCGAGTGCTAGTAACAGCACTGTTGCTTCGTAGCGGAG
CATGGTGGCCGCGGGAACTCCTCCTTGGTAACAGGGACCCGCGGGGCCAAAAGCCACGTC
CTCACGGACCCACCATGTGTGCAACCCCAGCACGGCAACTTTACTGTGAAAACCACTTTA
AGGTGACACTGATACTGGTACTCAACCACTGGTGACAGGCTAAGGATGCCCTTTAGGTAC
CCTGAGGTAACACGCGACACTCGGGATCTGAGAAGGGGACTGGGGCTTCTTTAAAAGCGC
CTAGTTTAAAAAGCTTCTACGCCTGAATAGGTGACCGGAGGCCGGCACCTTTCTTTTAAA
CAACTACTTTTAATGAGCACAACTGACTGTTTCATCGCTTTGTTGTACGCTTTCAGAGAG
ATTAAAACACTGTTCTTATCACGAGCACAAGGAAAGATGGAGTTCACACTTCACAACGGT
GAGAAGAAAACATTCTACTCCAGGCCCAACAAACACGACAACTGCTGGCTGAACACCATC
CTCCAGTTGTTTAGGTACGTTGATGAACCTTTTTTCGACTGGGTCTACCACTCACCTGAG
AACCTCACACTTGATGCTATCAAACAATTGGAAGAAATTACTGGTCTCGAGCTCCACGAG
GGTGGACCACCCGCTCTCGTTATTTGGAACATTAAACACTTGCTCAACACCGGAATCGGC
ACCGCCTCGCGACCCAGCGAAGTGTGCATGGTAGACGGGACGGACATGTGTTTGGCTGAC
TTCCACGCTGGCATCTTCCTGAAAGGACAGGAACACGCTGTGTTCGCCTGCGTTACCTCC
AACGGGTGGTACGCGATTGATGACGAGGACTTTTACCCCTGGACGCCGGACCCGTCCGAC
GTTCTGGTGTTTGTCCCGTACGATCAAGAACCGCTCAACGGAGAATGGAAAGCAAAGGTT
CAGAAACGACTCAGAGGCGCCGGGCAATCCAGCCCGGCGACTGGGTCACAGAACCAGTCA
GGCAACACTGGAAGCATTATCAACAATTACTACATGCAGCAGTACCAGAACTCCATGGAC
ACGCAGCTTGGTGACAACGCTATTAGCGGAGGCTCCAACGAGGGGTCCACGGACACCACC
TCCACTCACACAACCAACACTCAGAACAATGACTGGTTTTCAAAGCTGGCCAGTTCCGCT
TTTAGCGGTCTTTTCGGCGCTCTTCTTGCTGACAAGAAAACCGAGGAGACCACTCTTCTC
GAGGACCGCATCCTCACTACCCGCAACGGACACACGACCTCGACAACCCAGTCGAGCGTT
GGAGTCACTTACGGGTACGCAACAGCTGAGGACTTTGTGAGCGGACCAAACACATCTGGG
CTTGAGACCAGGGTTGTGCAGGCAGAGCGGTTCTTCAAAACCCACTTGTTCGACTGGGTC
ACCAGTGACCCGTTTGGACGGTGCTATCTGCTGGAACTCCCAACTGACCACAAAGGTGTC
TACGGCAGCCTGACCGACTCTTATGCTTACATGAGAAACGGCTGGGATGTTGAGGTCACC
GCAGTGGGAAATCAGTTCAACGGAGGATGTCTGTTGGTGGCCATGGTGCCAGAACTTTGC
TCTATTGACAAGAGAGAGCTGTTCCAGCTCACGCTCTTTCCCCACCAGTTCATCAACCCC
CGGACGAACATGACGGCGCACATCACTGTGCCCTTTGTTGGTGTCAACCGCTACGACCAG
TACAAGGTACACAAACCTTGGACCCTCGTGGTTATGGTTGTGGCCCCGCTGACTGTCAAC
ACCGAAGGTGCCCCACAGATCAAGGTCTATGCCAACATCGCCCCTACCAACGTGCACGTT
GCGGGTGAGTTCCCTTCTAAGGAAGGGATCTTCCCCGTGGCATGTAGCGACGGTTACGGT
GGTCTGGTGACCACTGACCCAAAGACGGCTGACCCCGCCTACGGGAAAGTGTTCAATCCA
CCTCGCAACAAGTTGCCGGGGCGGTTCACCAACTTCCTTGATGTGGCTGAGGCGTGCCCT
ACGTTTCTGCACTTTGAGGGTGGCGTGCCGTACGTGACCACAAAGACGGACTCAGACAGG
GTGCTCGCCCAGTTTGACTTGTCTCTGGCAGCAAAGCACATGTCAAACACCTTCCTGGCA
GGTCTCGCCCAGTACTACACACAGTACAGCGGCACCATCAACCTGCACTTCATGTTCACA
GGACCCACTGACGCGAAAGCGCGTTACATGGTTGCATACGCCCCCCCTGGCATGGAGCCG
CCCAAAACACCTGAGGCGGCCGCCCACTGCATTCATGCGGAGTGGGACACAGGGTTGAAT
TCAAAATTCACATTTTCAATCCCTTACCTTTCGGCGGCTGATTACGCGTACACCGCGTCT
GACGCCGCGGAGACCACAAATGTACAGGGATGGGTTTGCCTGTTTCAAATTACACACGGG
AAGGCTGACGGCGACGCACTGGTCGTTCTAGCTAGCGCCGGTAAGGACTTTGAGCTGCGT
CTGCCAGTTGACGCTCGCACGCAGACCACCTCCGCAGGTGAGTCGGCTGACCCCGTGACT
GCCACTGTTGAGAACTACGGTGGTGAGACACAGGTCCAGAGACGCCAACACACGGATGTC
TCGTTCATATTAGACAGATTTGTGAAAGTAACACCAAAAGACCAAATTAATGTGTTGGAC
CTGATGCAAACCCCTGCACACACTTTGGTAGGCGCGCTCCTCCGTACTGCCACCTACTAC
TTCGCAGATCTAGAAGTGGCAGTGAAACACGAGGGGAACCTTACCTGGGTCCCGAATGGG
GCGCCCGAGACAGCGTTGGACAACACCACCAATCCAACGGCTTACCACAAGGCACCGCTC
ACCCGGCTTGCACTGCCTTACACGGCACCGCACCGTGTCTTGGCTACTGTTTACAACGGG
AACTGCAAGTATGGCGAGAGCCCCGTGACCAATGTGAGAGGTGACCTGCAAGTATTGGCC
CAAAAGGCGGCAAGAACGCTGCCTACCTCCTTCAATTACGGTGCCATCAAAGCCACTCGG
GTGACTGAACTGCTTTACCGCATGAAGAGGGCCGAAACATACTGCCCCCGGCCTCTTTTG
GCTATTCACCCAAGCGAAGCTAGACACAAACAAAAGATTGTTGCGCCTGTGAAACAGCTT
TTGAACTTTGACCTGCTCAAGTTGGCAGGAGACGTCGAGTCCAACCCTGGGCCTTTCTTC
TTCTCTGACGTCAGGTCAAATTTTTCCAAGTTGGTTGAAACCATCAACCAGATGCAGGAG
GACATGTCAACGAAACACGGACCCGACTTTAACCGGTTGGTGTCTGCATTTGAGGAACTG
GCCACTGGAGTGAAGGCTATCAGGACCGGTCTCGATGAAGCCAAACCCTGGTACAAGCTC
ATCAAGCTCTTAAGCCGCCTGTCATGCATGGCCGCTGTAGCAGCACGGTCAAAGGACCCA
GTCCTTGTGGCCATCATGCTGGCTGATACCGGCCTTGAGATTCTGGACAGTACCTTTGTC
GTGAAGAAGATCTCCGACTCGCTCTCCAGTCTCTTTCACGTGCCGGCCCCCGTCTTCAGT
TTCGGAGCCCCGATTTTGTTGGCCGGGTTGGTCAAAGTCGCCTCGAGTTTCTTCCGGTCC
ACGCCCGAAGACCTTGAGAGAGCGGAGAAACAGCTCAAAGCACGTGACATCAATGACATA
TTCGCCATTCTCAAGAACGGCGAGTGGCTGGTCAAGCTGATTCTTGCCATCCGCGACTGG
ATCAAGGCATGGATCGCCTCAGAAGAAAAGTTTGTCACCATGACAGACCTGGTGCCTGGC
ATCCTTGAAAAGCAGCGGGATCTCAACGACCCAAGCAAGTACAAAGAGGCCAAGGAGTGG
CTCGACAACGCGCGCCAAGCGTGTTTGAAGAGCGGGAACATCCACATCGCAAACCTTTGC
AAAGTGGTTGCCCCAGCACCCAGCAGGTCGAGGCCCGAACCCGTGGTCGTTTGCCTCCGT
GGCAAATCGGGCCAGGGCAAGAGTTTCCTTGCGAACGTGCTTGCACAAGCAATTTCAACC
CACTTCACTGGCAGAACCGACTCAGTTTGGTACTGCCCACCTGACCCTGACCACTTCGAC
GGTTACAACCAGCAGACCGTTGTAGTAATGGATGATTTGGGCCAGAACCCCGACGGGAAG
GACTTCAAGTACTTCGCCCAAATGGTTTCAACTACGGGGTTTATCCCGCCCATGGCTTCA
CTCGAGGACAAAGGCAAACCTTTCAACAGCAAGGTCATCATCGCCACCACCAACCTGTAC
TCGGGCTTCACCCCGAGAACTATGGTGTGCCCTGACGCACTGAACCGAAGGTTCCACTTT
GACATTGACGTGAGCGCCAAGGACGGGTACAAAATTAACAACAAATTGGACATCATCAAA
GCTCTTGAAGATACCCACACCAACCCAGTGGCAATGTTTCAATACGACTGTGCCCTTCTC
AACGGCATGGCCGTTGAAATGAAGAGAATGCAACAAGATATGTTCAAGCCTCAACCGTCC
CTCCAGAACGTCTACCAGCTTGTTCAGGAGGTGATTGACCGGGTCGAGCTCCACGAGAAG
GTGTCGAGCCACCCGATTTTCAAGCAGATCTCAATTCCTTCCCAAAAGGCTGTGCTGTAC
TTTCTCATTGAGAAGGGCCAGCACGAAGCAGCAATTGAGTTCTTTGAGGGGATGGTGCAT
GACTCCATCAAGGAGGAGCTCCGGCCTCTCATCCAACAGACCTCATTTGTGAAGCGCGCT
TTTAAGCGCCTGAAGGAAAACTTTGAGATAGTTGCCCTGTGTTTGACTCTTTTGGCAAAC
ATAGTGATCATGATCCGCGAGACTCGCAAGAGACAGCAGATGATGGATGATGCAGTGAAC
GAGTACATTGAGAAGGCAAACATCACCACGGATGACAAGACTCTTGACGAGGCGGAAAAG
AACCCTCTGGAGACCAGCGGTGCCACCACTGTTGGTTTCAGAGAGAAAACTCTCCCGGGA
CACAAGGCGGGTGATGACGTGAACTCCGAGCCCGCCAAACCCGTGGAAGAACAACCACAA
GCTGAAGGACCCTACACCGGTCCACTCGAGCGTCAAAAACCCCTGAAAGTGAGGGCCAAG
CTCCCACAGCAGGAGGGGCCCTACGCTGGTCCGATGGAGAGACAGAAACCGCTGAAAGTG
AAAGTGAAAGCCCCGGTCGTTAAGGAAGGACCTTACGAAGGACCGGTGAAGAAACCTGTC
GCTTTGAAAGTGAAAGCAAAGAACTTGATTGTCACTGAGAGTGGTGCTCCCCCGACTGAC
TTGCAAAAGATGGTCATGGGTAACACCAAGCCTGTTGAGCTCATCCTCGACGGGAAGACG
GTGGCCATCTGCTGCGCCACCGGAGTGTTTGGTACTGCCTACCTAGTTCCTCGTCATCTT
TTCGCAGAGAAGTATGACAAGATCATGTTGGACGGCAGAGCCATGACAGACAGTGACTAC
AGAGTGTTTGAGTTTGAGATTAAAGTGAAAGGACAGGACATGCTCTCAGACGCCGCTCTC
ATGGTGCTTCACCGTGGGAATCGCGTGCGGGACATCACGAAGCACTTCCGTGATGTGGCA
AGAATGAAGAAAGGCACCCCCGTCGTCGGCGTGATCAACAACGCTGATGTTGGGAGACTG
ATCTTCTCTGGTGAGGCCCTTACCTACAAGGACATTGTAGTGTGCATGGACGGAGACACC
ATGCCCGGTCTCTTCGCCTACAAAGCTGCCACCAAGGCGGGTTACTGTGGAGGAGCCGTT
CTTGCAAAGGACGGAGCCGAGACTTTCATCGTCGGCACTCACTCCGCAGGCGGCAATGGA
GTTGGATACTGCTCATGCGTTTCCAGGTCCATGCTGCTTAAAATGAAGGCACACATCGAT
CCCGAACCACACCACGAGGGATTGATAGTTGACACCAGAGATGTTGAGGAGCGCGTACAT
GTCATGCGCAAAACCAAGCTCGCACCCACCGTGGCACACGGTGTGTTTAACCCCGAATTT
GGGCCTGCCGCCTTGTCCAACAAGGACCCGCGCCTGAATGAGGGGGTTGTCCTCGATGAA
GTCATCTTCTCCAAACACAAAGGAAACGCAAAGATGTCTGAGGAGGACAAAGCGCTGTTC
CGCCGCTGTGCTGCTGACTACGCGTCGCGTCTGCATAGCGTGCTGGGTACGGCAAATGCC
CCACTGAGCACTTACGAGGCAATCAAGGGCGTCGACGGACTTGACGCCATGGAACCAGAC
ACCGCGCCTGGTCTCCCCTGGGCTCTCCAGGGGAAACGCCGTGGTGCGCTCATCGACTTC
GAGAACGGCACTGTCGGACCCGAGGTTGAAGCTGCCTTGAAGCTCATGGAGAAAAGAGAG
TACAAGTTTACATGCCAGACCTTCCTGAAGGACGAGATTCGCCCGATGGAGAAGGTACGT
GCCGGCAAGACTCGCATTGTCGACGTCCTGCCCGTTGAACACATTCTTTACACTAGGATG
ATGATTGGTAGATTTTGTGCTCAAATGCACTCAAACAACGGACCGCAAATTGGCTCGGCA
GTTGGTTGTAATCCTGATGTTGATTGGCAAAGATTTGGCACGCATTTTGCTCAGTATAGA
AACGTGTGGGATGTGGACTATTCGGCCTTTGATGCCAACCACTGCAGTGACGCAATGAAC
ATCATGTTTGAGGAGGTGTTTAACACGGACTTCGGTTTCCACCCAAACGCTGAGTGGATC
CTGAAAACTCTCGTGAACACTGAACACGCCTACGAGAACAAACGCATCACTGTTGAAGGC
GGGATGCCGTCTGGTTGTTCCGCAACAAGCATCATCAACACAATTTTGAACAACATCTAC
GTGCTCTACGCCTTGCGTAGACACTATGAGGGGGTTGAGCTGGACTCTTACACCATGATC
TCCTACGGAGACGACATCGTGGTTGCAAGTGATTACGATCTGGACTTTGAGGCCCTCAAG
CCTCACTTCAAATCCCTTGGTCAAACCATTACCCCAGCTGACAAAAGCGACAAAGGTTTT
GTTCTTGGTCACTCCATTACCGATGTCACTTTCCTCAAAAGACACTTCCACATGGACTAT
GGAACTGGGTTTTACAAACCTGTGATGGCTTCGAAGACCCTCGAGGCTATCCTCTCCTTT
GCACGCCGTGGGACCATACAGGAGAAGTTGATCTCCGTGGCAGGACTCGCCGTCCACTCT
GGACCTGACGAGTACCGGCGTCTCTTTGAGCCTTTCCAGGGCCTCTTTGAGATTCCAAGC
TACAGATCACTTTACCTGCGTTGGGTGAACGCCGTGTGCGGTGACGCATAATCCCTCAGA
TGTCACAGTTGGCAGAAAGACGCTGAGGCGAGTGACGCCGTAGGAGTGAAAAGTCCGAAA
GGGCTTTTT--CCCGCTTCCTATTTCAAAAAAAAAA
>J         
TTGAAAGGGGGCGTTAGGGTCTCATCCCTAACATGCCAACGACAGCTCCTGCGCTGCACT
CCACACCCACGTCTGTGTGTGTGTGGGGACCGCTGGACTACCGTCCACCCACTTACGGCT
GGACTCACGGCACCGCGTAGCCATTTT-AGCTGGACTGTGCGGACGAACGCCACTTGCGC
ACCCCGCGTGACTGGTTAATACTCTTACCACTTTCCGCCTACTTGGTCATTAGCGCTGCC
CTGGGCACTCCCGTTGGGGGCCGTCCGGTGCTCCACGGTTCCCACGCATGACGAACTACG
GTGATGGGGCCGCTTCGTGCGAGTTGATCGCCTGGTGTGTTTCGGCTGTCACCCAAAGCC
CACCTTTCACCCCCCCCCCAAGTTTTTACCGCCTTTCCCGGCGTTAAAGGGAGGCAACCA
CAAGCTTGCAACTGTCTTGCTCGACGATAAAGGGCTGTGACCGCAAGATGATACCGCCTT
TCCCGGCGTTAATTGGATGCAACCACAAGATGAACCTTCACCCGGAAGTAAAACGGCAAA
TTCGCCTAGTTTTGCCCGTTTTCAGGAGAAATGGGACGTCTGCGCACGAAACGCGCCGTC
GCTTGAGGAGGACTTGTACAAACACGATCTATTCAGGTTCCCACAACCGACACAAACCGT
GCAACTTGAAACTCCGCCTGGTCTTTCCAGGTCTAGAGGGGTGGCATTTTGTACTGTGCT
TGACTCCACGCTCGGTCCACTGGCGAGTGCTAGTAACAGCACTGTTGCTTCGTAGCGGAG
CATGGTGGCCGCGGGAACTCCTCCTTGGTAACAGGGACCCGCGGGGCCAAAAGCCACGTC
CTCACGGACCCACCATGTGTGCAACCCCAGCACGGCAACTTTACTGTGAAAACCACTTTA
AGGTGACACTGATACTGGTACTCAACCACTGGTGACAGGCTAAGGATGCCCTTTAGGTAC
CCTGAGGTAACACGCGACACTCGGGATCTGAGAAGGGGACTGGGGCTTCTTTAAAAGCGC
CTAGTTTAAAAAGCTTCTACGCCTGAATAGGTGACCGGAGGCCGGCACCTTTCTTTTAAA
CAACTACTTTTAATGAGCACAACTGACTGTTTCATCGCTTTGTTGTACGCTTTCAGAGAG
ATTAAAACACTGTTCTTATCACGAGCACAAGGAAAGATGGAGTTCACACTTCACAACGGT
GAGAAGAAAACATTCTACTCCAGGCCCAACAAACACGACAACTGCTGGCTGAACACCATC
CTCCAGTTGTTTAGGTACGTTGATGAACCTTTTTTCGACTGGGTCTACCACTCACCTGAG
AACCTCACACTTGATGCTATCAAACAATTGGAAGAAATTACTGGTCTCGAGCTCCACGAG
GGTGGACCACCCGCTCTCGTTATTTGGAACATTAAACACTTGCTCAACACCGGAATCGGC
ACCGCCTCGCGACCCAGCGAAGTGTGCATGGTAGACGGGACGGACATGTGTTTGGCTGAC
TTCCACGCTGGCATCTTCCTGAAAGGACAGGAACACGCTGTGTTCGCCTGCGTTACCTCC
AACGGGTGGTACGCGATTGATGACGAGGACTTTTACCCCTGGACGCCGGACCCGTCCGAC
GTTCTGGTGTTTGTCCCGTACGATCAAGAACCGCTCAACGGAGAATGGAAAGCAAAGGTT
CAGAAACGACTCAGAGGCGCCGGGCAATCCAGCCCGGCGACTGGGTCACAGAACCAGTCA
GGCAACACTGGAAGCATTATCAACAATTACTACATGCAGCAGTACCAGAACTCCATGGAC
ACGCAGCTTGGTGACAACGCTATTAGCGGAGGCTCCAACGAGGGGTCCACGGACACCACC
TCCACTCACACAACCAACACTCAGAACAATGACTGGTTTTCAAAGCTGGCCAGTTCCGCT
TTTAGCGGTCTTTTCGGCGCTCTTCTTGCTGACAAGAAAACCGAGGAGACCACTCTTCTC
GAGGACCGCATCCTCACTACCCGCAACGGACACACGACCTCGACAACCCAGTCGAGCGTT
GGAGTCACTTACGGGTACGCAACAGCTGAGGACTTTGTGAGCGGACCAAACACATCTGGG
CTTGAGACCAGGGTTGTGCAGGCAGAGCGGTTCTTCAAAACCCACTTGTTCGACTGGGTC
ACCAGTGACCCGTTTGGACGGTGCTATCTGCTGGAACTCCCAACTGACCACAAAGGTGTC
TACGGCAGCCTGACCGACTCTTATGCTTACATGAGAAACGGCTGGGATGTTGAGGTCACC
GCAGTGGGAAATCAGTTCAACGGAGGATGTCTGTTGGTGGCCATGGTGCCAGAACTTTGC
TCTATTGACAAGAGAGAGCTGTTCCAGCTCACGCTCTTTCCCCACCAGTTCATCAACCCC
CGGACGAACATGACGGCGCACATCACTGTGCCCTTTGTTGGTGTCAACCGCTACGACCAG
TACAAGGTACACAAACCTTGGACCCTCGTGGTTATGGTTGTGGCCCCGCTGACTGTCAAC
ACCGAAGGTGCCCCACAGATCAAGGTCTATGCCAACATCGCCCCTACCAACGTGCACGTT
GCGGGTGAGTTCCCTTCTAAGGAAGGGATCTTCCCCGTGGCATGTAGCGACGGTTACGGT
GGTCTGGTGACCACTGACCCAAAGACGGCTGACCCCGCCTACGGGAAAGTGTTCAATCCA
CCTCGCAACAAGTTGCCGGGGCGGTTCACCAACTTCCTTGATGTGGCTGAGGCGTGCCCT
ACGTTTCTGCACTTTGAGGGTGGCGTGCCGTACGTGACCACAAAGACGGACTCAGACAGG
GTGCTCGCCCAGTTTGACTTGTCTCTGGCAGCAAAGCACATGTCAAACACCTTCCTGGCA
GGTCTCGCCCAGTACTACACACAGTACAGCGGCACCATCAACCTGCACTTCATGTTCACA
GGACCCACTGACGCGAAAGCGCGTTACATGGTTGCATACGCCCCCCCTGGCATGGAGCCG
CCCAAAACACCTGAGGCGGCCGCCCACTGCATTCATGCGGAGTGGGACACAGGGTTGAAT
TCAAAATTCACATTTTCAATCCCTTACCTTTCGGCGGCTGATTACGCGTACACCGCGTCT
GACGCCGCGGAGACCACAAATGTACAGGGATGGGTTTGCCTGTTTCAAATTACACACGGG
AAGGCTGACGGCGACGCACTGGTCGTTCTAGCTAGCGCCGGTAAGGACTTTGAGCTGCGT
CTGCCAGTTGACGCTCGCACGCAGACCACCTCCGCAGGTGAGTCGGCTGACCCCGTGACT
GCCACTGTTGAGAACTACGGTGGTGAGACACAGGTCCAGAGACGCCAACACACGGATGTC
TCGTTCATATTAGACAGATTTGTGAAAGTAACACCAAAAGACCAAATTAATGTGTTGGAC
CTGATGCAAACCCCTGCACACACTTTGGTAGGCGCGCTCCTCCGTACTGCCACCTACTAC
TTCGCAGATCTAGAAGTGGCAGTGAAACACGAGGGGAACCTTACCTGGGTCCCGAATGGG
GCGCCCGAGACAGCGTTGGACAACACCACCAATCCAACGGCTTACCACAAGGCACCGCTC
ACCCGGCTTGCACTGCCTTACACGGCACCGCACCGTGTCTTGGCTACTGTTTACAACGGG
AACTGCAAGTATGGCGAGAGCCCCGTGACCAATGTGAGAGGTGACCTGCAAGTATTGGCC
CAAAAGGCGGCAAGAACGCTGCCTACCTCCTTCAATTACGGTGCCATCAAAGCCACTCGG
GTGACTGAACTGCTTTACCGCATGAAGAGGGCCGAAACATACTGCCCCCGGCCTCTTTTG
GCTATTCACCCAAGCGAAGCTAGACACAAACAAAAGATTGTTGCGCCTGTGAAACAGCTT
TTGAACTTTGACCTGCTCAAGTTGGCAGGAGACGTCGAGTCCAACCCTGGGCCTTTCTTC
TTCTCTGACGTCAGGTCAAATTTTTCCAAGTTGGTTGAAACCATCAACCAGATGCAGGAG
GACATGTCAACGAAACACGGACCCGACTTTAACCGGTTGGTGTCTGCATTTGAGGAACTG
GCCACTGGAGTGAAGGCTATCAGGACCGGTCTCGATGAAGCCAAACCCTGGTACAAGCTC
ATCAAGCTCTTAAGCCGCCTGTCATGCATGGCCGCTGTAGCAGCACGGTCAAAGGACCCA
GTCCTTGTGGCCATCATGCTGGCTGATACCGGCCTTGAGATTCTGGACAGTACCTTTGTC
GTGAAGAAGATCTCCGACTCGCTCTCCAGTCTCTTTCACGTGCCGGCCCCCGTCTTCAGT
TTCGGAGCCCCGATTTTGTTGGCCGGGTTGGTCAAAGTCGCCTCGAGTTTCTTCCGGTCC
ACGCCCGAAGACCTTGAGAGAGCGGAGAAACAGCTCAAAGCACGTGACATCAATGACATA
TTCGCCATTCTCAAGAACGGCGAGTGGCTGGTCAAGCTGATTCTTGCCATCCGCGACTGG
ATCAAGGCATGGATCGCCTCAGAAGAAAAGTTTGTCACCATGACAGACCTGGTGCCTGGC
ATCCTTGAAAAGCAGCGGGATCTCAACGACCCAAGCAAGTACAAAGAGGCCAAGGAGTGG
CTCGACAACGCGCGCCAAGCGTGTTTGAAGAGCGGGAACATCCACATCGCAAACCTTTGC
AAAGTGGTTGCCCCAGCACCCAGCAGGTCGAGGCCCGAACCCGTGGTCGTTTGCCTCCGT
GGCAAATCGGGCCAGGGCAAGAGTTTCCTTGCGAACGTGCTTGCACAAGCAATTTCAACC
CACTTCACTGGCAGAACCGACTCAGTTTGGTACTGCCCACCTGACCCTGACCACTTCGAC
GGTTACAACCAGCAGACCGTTGTAGTAATGGATGATTTGGGCCAGAACCCCGACGGGAAG
GACTTCAAGTACTTCGCCCAAATGGTTTCAACTACGGGGTTTATCCCGCCCATGGCTTCA
CTCGAGGACAAAGGCAAACCTTTCAACAGCAAGGTCATCATCGCCACCACCAACCTGTAC
TCGGGCTTCACCCCGAGAACTATGGTGTGCCCTGACGCACTGAACCGAAGGTTCCACTTT
GACATTGACGTGAGCGCCAAGGACGGGTACAAAATTAACAACAAATTGGACATCATCAAA
GCTCTTGAAGATACCCACACCAACCCAGTGGCAATGTTTCAATACGACTGTGCCCTTCTC
AACGGCATGGCCGTTGAAATGAAGAGAATGCAACAAGATATGTTCAAGCCTCAACCGTCC
CTCCAGAACGTCTACCAGCTTGTTCAGGAGGTGATTGACCGGGTCGAGCTCCACGAGAAG
GTGTCGAGCCACCCGATTTTCAAGCAGATCTCAATTCCTTCCCAAAAGGCTGTGCTGTAC
TTTCTCATTGAGAAGGGCCAGCACGAAGCAGCAATTGAGTTCTTTGAGGGGATGGTGCAT
GACTCCATCAAGGAGGAGCTCCGGCCTCTCATCCAACAGACCTCATTTGTGAAGCGCGCT
TTTAAGCGCCTGAAGGAAAACTTTGAGATAGTTGCCCTGTGTTTGACTCTTTTGGCAAAC
ATAGTGATCATGATCCGCGAGACTCGCAAGAGACAGCAGATGATGGATGATGCAGTGAAC
GAGTACATTGAGAAGGCAAACATCACCACGGATGACAAGACTCTTGACGAGGCGGAAAAG
AACCCTCTGGAGACCAGCGGTGCCACCACTGTTGGTTTCAGAGAGAAAACTCTCCCGGGA
CACAAGGCGGGTGATGACGTGAACTCCGAGCCCGCCAAACCCGTGGAAGAACAACCACAA
GCTGAAGGACCCTACACCGGTCCACTCGAGCGTCAAAAACCCCTGAAAGTGAGGGCCAAG
CTCCCACAGCAGGAGGGGCCCTACGCTGGTCCGATGGAGAGACAGAAACCGCTGAAAGTG
AAAGTGAAAGCCCCGGTCGTTAAGGAAGGACCTTACGAAGGACCGGTGAAGAAACCTGTC
GCTTTGAAAGTGAAAGCAAAGAACTTGATTGTCACTGAGAGTGGTGCTCCCCCGACTGAC
TTGCAAAAGATGGTCATGGGTAACACCAAGCCTGTTGAGCTCATCCTCGACGGGAAGACG
GTGGCCATCTGCTGCGCCACCGGAGTGTTTGGTACTGCCTACCTAGTTCCTCGTCATCTT
TTCGCAGAGAAGTATGACAAGATCATGTTGGACGGCAGAGCCATGACAGACAGTGACTAC
AGAGTGTTTGAGTTTGAGATTAAAGTGAAAGGACAGGACATGCTCTCAGACGCCGCTCTC
ATGGTGCTTCACCGTGGGAATCGCGTGCGGGACATCACGAAGCACTTCCGTGATGTGGCA
AGAATGAAGAAAGGCACCCCCGTCGTCGGCGTGATCAACAACGCTGATGTTGGGAGACTG
ATCTTCTCTGGTGAGGCCCTTACCTACAAGGACATTGTAGTGTGCATGGACGGAGACACC
ATGCCCGGTCTCTTCGCCTATAAAGCTGCCACCAAGGCGGGTTACTGTGGAGGAGCCGTT
CTTGCAAAGGACGGAGCCGAGACTTTCATCGTCGGCACTCACTCCGCAGGCGGCAATGGA
GTTGGATACTGCTCATGCGTTTCCAGGTCCATGCTGCTTAAAATGAAGGCACACATCGAT
CCCGAACCACACCACGAGGGATTGATAGTTGACACCAGAGATGTTGAGGAGCGCGTACAT
GTCATGCGCAAAACCAAGCTCGCACCCACCGTGGCACACGGCGTGTTTAACCCCGAATTT
GGGCCTGCCGCCTTGTCCAACAAGGACCCGCGCCTGAATGAGGGGGTTGTCCTCGATGAA
GTCATCTTCTCCAAACACAAAGGAAACGCAAAGATGTCTGAGGAGGACAAAGCGCTGTTC
CGCCGCTGTGCTGCTGACTACGCGTCGCGTCTGCATAGCGTGCTGGGTACGGCAAATGCC
CCACTGAGCACTTACGAGGCAATCAAGGGCGTCGACGGACTTGACGCCATGGAACCAGAC
ACCGCGCCTGGTCTCCCCTGGGCTCTCCAGGGGAAACGCCGTGGTGCGCTCATCGACTTC
GAGAACGGCACTGTCGGACCCGAGGTTGAAGCTGCCTTGAAGCTCATGGAGAAAAGAGAG
TACAAGTTTACATGCCAGACCTTCCTGAAGGACGAGATTCGCCCGATGGAGAAGGTACGT
GCCGGCAAGACTCGCATTGTCGACGTCCTGCCCGTTGAACACATTCTTTACACTAGGATG
ATGATTGGTAGATTTTGTGCTCAAATGCACTCAAACAACGGACCGCAAATTGGCTCGGCA
GTTGGTTGTAATCCTGATGTTGATTGGCAAAGATTTGGCACGCATTTTGCTCAGTATAGA
AACGTGTGGGATGTGGACTATTCGGCCTTTGATGCCAACCACTGCAGTGACGCAATGAAC
ATCATGTTTGAGGAGGTGTTTAACACGGACTTCGGTTTCCACCCAAACGCTGAGTGGATC
CTGAAAACTCTCGTGAACACTGAACACGCCTACGAGAACAAACGCATCACTGTTGAAGGC
GGGATGCCGTCTGGTTGTTCCGCAACAAGCATCATCAACACAATTTTGAACAACATCTAC
GTGCTCTACGCCTTGCGTAGACACTATGAGGGGGTTGAGCTGGACTCTTACACCATGATC
TCCTACGGAGACGACATCGTGGTTGCAAGTGATTACGATCTGGACTTTGAGGCCCTCAAG
CCTCACTTCAAATCCCTTGGTCAAACCATTACCCCAGCTGACAAAAGCGACAAAGGTTTT
GTTCTTGGTCACTCCATTACCGATGTCACTTTCCTCAAAAGACACTTCCACATGGACTAT
GGAACTGGGTTTTACAAACCTGTGATGGCTTCGAAGACCCTCGAGGCTATCCTCTCCTTT
GCACGCCGTGGGACCATACAGGAGAAGTTGATCTCCGTGGCAGGACTCGCCGTCCACTCT
GGACCTGACGAGTACCGGCGTCTCTTTGAGCCTTTCCAGGGCCTCTTTGAGATTCCAAGC
TACAGATCACTTTACCTGCGTTGGGTGAACGCCGTGTGCGGTGACGCATAATCCCTCAGA
TGTCACAGTTGGCAGAAAGACGCTGAGGCGAGTGACGCCGTAGGAGTGAAAAGTCCGAAA
GGGCTTTTT--CCCGCTTCCTATTTCAAAAAAAAAA
