# Supplementary material for: A Bayesian Inference Framework to Reconstruct Transmission Trees Using Epidemiological and Genetic Data
Source: PLoS Comput Biol. 2012 Nov 15;8(11):e1002768. doi: 10.1371/journal.pcbi.1002768 (PMC3499255; doi:10.1371/journal.pcbi.1002768)
Supplement: Data S4 — Epidemiological data for the 2001 dataset. (TXT) [file pcbi.1002768.s004.txt]

Premise	Latitude	Longitude	Tobs	Tend	Di	
A	54.63625	-1.85745	40	42	2	
K	54.62088	-1.79246	41	44	1	
L	54.60621	-1.75728	50	50	2	
N	54.61633	-1.84490	52	54	1	
O	54.56211	-1.82062	54 	55	2	
B	54.61545	-1.77545	42	43	2	
F	54.58591	-1.70998	63	64	4	
E	54.60676	-1.65931	63	64	7	
C	54.62392	-1.61046	60	60	3	
P	54.52640	-1.67180	70	71	4	
M	54.58693	-1.77893	87	91	5	
G	54.57489	-1.70432	84	84	4	
D	54.59905	-1.78757	81	81	1	
I	54.56362	-1.68972	98	98	3	
J	54.57230	-1.64390	104	105	2	
